# Supplementary material for: Determinants of skilled birth attendant delivery among reproductive age women in Lesotho: A multilevel analysis of demographic and health survey data
Source: PLoS One. 2026 Jan 6;21(1):e0340011. doi: 10.1371/journal.pone.0340011 (PMC12774358; doi:10.1371/journal.pone.0340011)
Supplement: S1 File — (XLS) [file pone.0340011.s001.xls]

## Sheet: Sheet1
LS8	1	369157	35	butha-buthe	rural	primary	other christian	male	not at all	not at all	not at all	poorest	1	20	3			yes	yes	no	no	yes	5	5	not a big problem	no	married	primary	no	respondent alone
LS8	1	369157	28	butha-buthe	rural	secondary	other christian	male	not at all	at least once a week	not at all	poorer	no births	22	1			yes	yes						big problem	no	never in union		no
LS8	1	369157	20	butha-buthe	rural	secondary	other christian	male	not at all	at least once a week	not at all	poorer	1	18	1			yes	yes	no	yes	yes	4	6	big problem	no	married	higher	no	husband/partner alone
LS8	1	369157	15	butha-buthe	rural	secondary	other christian	male	not at all	less than once a week	not at all	poorer	no births		0			no	yes						big problem	no	never in union		no
LS8	1	369157	34	butha-buthe	rural	primary	other christian	male	not at all	at least once a week	not at all	poorer	no births	22	2			yes	no						big problem	no	married	primary	no	respondent and husband/partner
LS8	1	369157	26	butha-buthe	rural	primary	none	female	not at all	not at all	not at all	poorest	1	22	1			yes	yes						not a big problem	no	married	primary	yes	respondent and husband/partner
LS8	1	369157	41	butha-buthe	rural	primary	other christian	male	not at all	less than once a week	not at all	poorest	no births	19	3			no	yes						big problem	no	married	primary	no	respondent alone
LS8	1	369157	32	butha-buthe	rural	primary	pentecostal	male	not at all	less than once a week	not at all	poorest	no births	23	1			yes	yes						not a big problem	no	married	primary	yes	respondent alone
LS8	1	369157	26	butha-buthe	rural	secondary	none	male	not at all	not at all	not at all	poorest	no births		0			yes	yes						big problem	no	never in union		no
LS8	1	369157	20	butha-buthe	rural	secondary	other christian	male	not at all	not at all	not at all	poorest	1	18	1			no	yes	no	yes	yes	3	5	big problem	no	married	primary	no	respondent alone
LS8	1	369157	45	butha-buthe	rural	primary	other christian	female	not at all	not at all	not at all	poorest	no births	23	3			no	yes						big problem	no	widowed		no
LS8	1	369157	23	butha-buthe	rural	secondary	other christian	male	not at all	not at all	not at all	poorer	1	17	2			no	yes	no	yes	no	2	6	not a big problem	no	married	primary	no	respondent and husband/partner
LS8	1	369157	21	butha-buthe	rural	secondary	other christian	female	not at all	not at all	not at all	poorest	1	20	1			yes	yes	no	yes	no	3	12	big problem	no	married	primary	no	respondent alone
LS8	1	369157	41	butha-buthe	rural	primary	other christian	female	not at all	not at all	not at all	poorest	no births	21	5			no	yes						big problem	no	married	no education	no	respondent and husband/partner
LS8	1	369157	20	butha-buthe	rural	secondary	other christian	female	not at all	not at all	not at all	poorest	no births		0			yes	no						big problem	no	never in union		no
LS8	2	488985	18	butha-buthe	rural	secondary	roman catholic	female	not at all	not at all	not at all	poorest	no births		0			no	yes						big problem	no	never in union		no
LS8	2	488985	21	butha-buthe	rural	secondary	none	female	less than once a week	not at all	not at all	poorest	1	18	1			no	no	yes	no	no	4	6	big problem	yes	married	primary	no	respondent alone
LS8	2	488985	37	butha-buthe	rural	primary	pentecostal	male	not at all	not at all	not at all	poorer	no births	20	2			no	yes						big problem	yes	married	primary	no	respondent alone
LS8	2	488985	37	butha-buthe	rural	primary	other christian	female	not at all	not at all	not at all	poorest	1	19	3			no	yes	yes	no	no	4	5	big problem	no	married	don't know	no	respondent alone
LS8	2	488985	20	butha-buthe	rural	primary	none	female	less than once a week	less than once a week	not at all	poorer	1	19	1			no	yes	no	yes	no	1	7	big problem	no	married	primary	no	respondent and husband/partner
LS8	2	488985	16	butha-buthe	rural	secondary	none	female	not at all	at least once a week	not at all	poorer	no births		0			no	yes						not a big problem	no	never in union		no
LS8	2	488985	18	butha-buthe	rural	secondary	methodist	female	less than once a week	not at all	at least once a week	middle	no births		0			no	yes						not a big problem	no	never in union		no
LS8	2	488985	20	butha-buthe	rural	secondary	pentecostal	female	less than once a week	less than once a week	at least once a week	middle	1	20	1			no	yes	no	yes	no	2	7	not a big problem	no	married	secondary	no	respondent and husband/partner
LS8	2	488985	47	butha-buthe	rural	higher	roman catholic	female	not at all	not at all	not at all	poorest	no births	17	3			no	yes						big problem	no	no longer living together/separated		yes
LS8	2	488985	38	butha-buthe	rural	secondary	roman catholic	male	not at all	at least once a week	not at all	poorer	no births	23	2			no	yes						big problem	no	married	primary	no	respondent and husband/partner
LS8	2	488985	42	butha-buthe	rural	primary	roman catholic	male	not at all	not at all	not at all	poorer	no births	20	4			no	yes						big problem	no	married	secondary	no	respondent alone
LS8	2	488985	19	butha-buthe	rural	secondary	other christian	male	not at all	not at all	not at all	poorest	1	17	1			no	yes	no	yes	no	4	5	big problem	no	never in union		no
LS8	2	488985	19	butha-buthe	rural	primary	other christian	male	not at all	less than once a week	not at all	poorest	no births		0			no	no						big problem	no	never in union		yes
LS8	2	488985	27	butha-buthe	rural	secondary	other christian	male	less than once a week	not at all	not at all	middle	1	19	2			yes	yes						big problem	no	married	secondary	no	respondent and husband/partner
LS8	2	488985	38	butha-buthe	rural	primary	other christian	female	not at all	not at all	not at all	poorer	no births	22	3			yes	yes						not a big problem	yes	married	primary	no	respondent alone
LS8	2	488985	47	butha-buthe	rural	primary	none	female	not at all	not at all	not at all	poorest	no births	17	3			no	yes						big problem	no	widowed		no
LS8	2	488985	37	butha-buthe	rural	secondary	none	male	not at all	at least once a week	not at all	middle	1	27	2			no	yes	no	yes	no	3	8	big problem	no	married	primary	no	respondent alone
LS8	3	532626	39	butha-buthe	rural	primary	other christian	male	not at all	not at all	not at all	poorest	1	20	4			no	yes	no	yes	yes	5	4	big problem	no	married	primary	no	respondent and husband/partner
LS8	3	532626	17	butha-buthe	rural	secondary	pentecostal	female	not at all	not at all	not at all	poorest	no births		0			yes	yes						not a big problem	no	never in union		no
LS8	3	532626	16	butha-buthe	rural	secondary	other christian	female	not at all	not at all	not at all	poorest	no births		0			yes	yes						not a big problem	no	never in union		no
LS8	3	532626	36	butha-buthe	rural	primary	other christian	male	not at all	at least once a week	not at all	poorer	no births	23	2			no	no						not a big problem	no	married	secondary	yes	respondent and husband/partner
LS8	3	532626	42	butha-buthe	rural	primary	methodist	male	not at all	not at all	less than once a week	middle	no births	21	2			no	yes						not a big problem	no	married	secondary	yes	respondent alone
LS8	3	532626	33	butha-buthe	rural	higher	roman catholic	female	not at all	not at all	at least once a week	richest	1	21	2			no	no						not a big problem	no	married	secondary	yes	respondent alone
LS8	3	532626	23	butha-buthe	rural	secondary	other christian	male	less than once a week	not at all	not at all	poorer	no births	18	1			no	yes						not a big problem	no	married	don't know	no	respondent and husband/partner
LS8	3	532626	20	butha-buthe	rural	secondary	pentecostal	male	not at all	not at all	not at all	poorer	1	18	1			yes	yes	yes	yes	no	1	6	not a big problem	no	married	primary	no	respondent alone
LS8	3	532626	16	butha-buthe	rural	secondary	other christian	male	not at all	less than once a week	not at all	poorest	no births		0			no	yes						big problem	no	never in union		no
LS8	3	532626	17	butha-buthe	rural	secondary	other christian	female	not at all	not at all	not at all	poorer	no births		0			no	yes						big problem	no	never in union		no
LS8	3	532626	29	butha-buthe	rural	secondary	other christian	female	less than once a week	less than once a week	at least once a week	poorer	no births	23	2			no	no						not a big problem	no	married	secondary	yes	respondent and husband/partner
LS8	4	710464	24	butha-buthe	rural	secondary	roman catholic	male	not at all	at least once a week	not at all	poorer	1	23	1			no	yes	yes	yes	no	3	6	not a big problem	no	married	secondary	no	respondent and husband/partner
LS8	4	710464	40	butha-buthe	rural	secondary	pentecostal	female	not at all	not at all	not at all	middle	no births	21	2			no	yes						not a big problem	yes	widowed		yes
LS8	4	710464	40	butha-buthe	rural	secondary	pentecostal	male	not at all	not at all	not at all	middle	no births	18	2			no	yes						big problem	yes	married	primary	no	respondent alone
LS8	4	710464	19	butha-buthe	rural	secondary	seventh day adventist	female	not at all	not at all	not at all	poorest	1	18	1			no	yes	yes	no	no	7	2	not a big problem	no	never in union		no
LS8	4	710464	38	butha-buthe	rural	higher	pentecostal	female	not at all	not at all	not at all	middle	no births	19	3			no	yes						not a big problem	no	no longer living together/separated		yes
LS8	4	710464	37	butha-buthe	rural	primary	pentecostal	male	not at all	less than once a week	not at all	poorer	1	24	3			no	yes	no	yes	no	3	6	not a big problem	no	married	secondary	no	respondent alone
LS8	4	710464	25	butha-buthe	rural	secondary	other christian	male	not at all	not at all	not at all	poorer	no births		0	then		yes	yes						big problem	no	married	secondary	no	respondent and husband/partner
LS8	4	710464	30	butha-buthe	rural	secondary	other christian	female	not at all	not at all	not at all	poorer	1	21	2			yes	yes	no	yes	yes	3	6	not a big problem	no	never in union		no
LS8	4	710464	24	butha-buthe	rural	secondary	other christian	female	not at all	at least once a week	not at all	poorer	no births		0			yes	yes						big problem	no	never in union		no
LS8	4	710464	33	butha-buthe	rural	primary	other christian	male	not at all	less than once a week	not at all	richer	no births		0			no	yes						big problem	no	never in union		no
LS8	4	710464	30	butha-buthe	rural	secondary	other christian	male	not at all	less than once a week	not at all	richer	no births	19	1			no	yes						not a big problem	no	married	secondary	no	respondent and husband/partner
LS8	5	510787	22	butha-buthe	rural	secondary	other christian	male	not at all	not at all	not at all	poorest	1	20	1			no	yes	no	yes	yes	3	6	big problem	no	married	primary	no	respondent alone
LS8	5	510787	34	butha-buthe	rural	higher	other christian	female	not at all	at least once a week	not at all	poorer	no births	25	1			no	yes						big problem	no	married	primary	no	respondent alone
LS8	5	510787	33	butha-buthe	rural	primary	roman catholic	male	not at all	not at all	not at all	poorest	2	18	0			no	yes	yes	yes	no	3	4	big problem	no	married	no education	no	respondent alone
LS8	5	510787	43	butha-buthe	rural	primary	other christian	male	not at all	not at all	not at all	poorest	no births	21	3			no	yes						big problem	no	married	primary	no	respondent and husband/partner
LS8	5	510787	39	butha-buthe	rural	secondary	pentecostal	male	less than once a week	at least once a week	not at all	poorer	1	22	4			no	yes	yes	yes	no	4	5	not a big problem	no	married	primary	no	respondent and husband/partner
LS8	5	510787	33	butha-buthe	rural	secondary	none	female	less than once a week	less than once a week	less than once a week	poorer	no births	20	1			no	yes						big problem	no	widowed		no
LS8	5	510787	37	butha-buthe	rural	primary	pentecostal	female	not at all	at least once a week	not at all	poorest	no births	17	3			yes	yes						big problem	no	married	primary	no	husband/partner alone
LS8	5	510787	47	butha-buthe	rural	primary	other christian	female	not at all	at least once a week	not at all	poorest	no births	17	2			no	no						big problem	yes	widowed		no
LS8	5	510787	29	butha-buthe	rural	primary	pentecostal	female	not at all	not at all	not at all	poorest	no births	18	2			no	yes						big problem	no	married	secondary	no	respondent alone
LS8	5	510787	42	butha-buthe	rural	primary	none	female	less than once a week	at least once a week	not at all	poorest	no births	18	4			yes	yes						big problem	yes	married	secondary	yes	respondent alone
LS8	5	510787	21	butha-buthe	rural	secondary	pentecostal	female	not at all	at least once a week	not at all	poorest	1	19	1			no	yes	yes	no	no	3	6	not a big problem	no	married	primary	no	respondent alone
LS8	5	510787	15	butha-buthe	rural	primary	other christian	female	not at all	not at all	not at all	poorest	no births		0			no	yes						big problem	no	never in union		no
LS8	5	510787	30	butha-buthe	rural	secondary	none	male	not at all	not at all	not at all	middle	no births		0			no	no						not a big problem	no	never in union		no
LS8	5	510787	35	butha-buthe	rural	primary	none	male	not at all	not at all	not at all	poorest	2	22	3			no	yes	no	yes	no	6	6	not a big problem	no	married	primary	no	respondent and husband/partner
LS8	5	510787	31	butha-buthe	rural	primary	other christian	male	not at all	not at all	not at all	poorest	1	17	2			no	yes						not a big problem	yes	married	primary	no	respondent alone
LS8	5	510787	42	butha-buthe	rural	primary	other christian	male	not at all	not at all	not at all	poorest	no births	18	4			no	yes						big problem	no	married	primary	no	respondent and husband/partner
LS8	5	510787	19	butha-buthe	rural	secondary	other christian	male	not at all	not at all	not at all	poorest	1	18	1			no	yes	no	yes	yes	1	8	big problem	no	married	primary	no	respondent alone
LS8	5	510787	24	butha-buthe	rural	secondary	other christian	male	not at all	not at all	not at all	poorest	1	20	1			no	yes						not a big problem	no	no longer living together/separated		no
LS8	5	510787	19	butha-buthe	rural	primary	roman catholic	male	not at all	less than once a week	not at all	poorest	2	15	1			yes	yes	no	no	yes	2	8	not a big problem	no	married	primary	no	respondent and husband/partner
LS8	5	510787	41	butha-buthe	rural	primary	none	male	not at all	not at all	not at all	poorest	no births	21	4			no	yes						not a big problem	no	married	no education	no	respondent and husband/partner
LS8	5	510787	49	butha-buthe	rural	secondary	roman catholic	female	not at all	not at all	at least once a week	poorest	no births	22	2			no	no						big problem	no	no longer living together/separated		yes
LS8	5	510787	19	butha-buthe	rural	secondary	other christian	female	not at all	less than once a week	less than once a week	poorest	no births		0			no	no						not a big problem	no	never in union		no
LS8	6	372208	46	butha-buthe	rural	secondary	roman catholic	male	at least once a week	not at all	not at all	middle	no births	23	2			no	no						not a big problem	no	no longer living together/separated		no
LS8	6	372208	34	butha-buthe	rural	secondary	roman catholic	male	not at all	at least once a week	at least once a week	middle	1	28	2			no	yes	yes	yes	no	4	4	big problem	no	living with partner	secondary	no	respondent alone
LS8	6	372208	35	butha-buthe	rural	secondary	none	female	at least once a week	at least once a week	less than once a week	middle	1	24	2			no	yes						big problem	no	no longer living together/separated		yes
LS8	6	372208	20	butha-buthe	rural	secondary	pentecostal	female	not at all	less than once a week	not at all	middle	1	20	1			no	yes	no	yes	no	3	6	not a big problem	no	married	secondary	no	respondent and husband/partner
LS8	6	372208	23	butha-buthe	rural	secondary	other christian	male	not at all	less than once a week	not at all	poorest	1	20	1			no	yes						big problem	no	married	primary	no	respondent alone
LS8	6	372208	22	butha-buthe	rural	secondary	other christian	female	at least once a week	at least once a week	not at all	poorer	1	19	1			yes	yes	no	yes	no	4	5	not a big problem	no	married	secondary	yes	respondent alone
LS8	6	372208	49	butha-buthe	rural	secondary	other christian	male	not at all	at least once a week	not at all	middle	no births	24	3			no	yes						big problem	no	married	secondary	no	respondent and husband/partner
LS8	6	372208	25	butha-buthe	rural	higher	other christian	male	not at all	less than once a week	not at all	middle	no births		0			no	no						big problem	no	never in union		no
LS8	6	372208	16	butha-buthe	rural	secondary	other christian	male	not at all	at least once a week	not at all	middle	no births		0			no	yes						big problem	no	never in union		no
LS8	6	372208	34	butha-buthe	rural	secondary	other christian	female	not at all	not at all	not at all	poorest	1	17	5			no	no	no	yes	no	7	3	not a big problem	no	widowed		yes
LS8	6	372208	24	butha-buthe	rural	secondary	other christian	female	less than once a week	at least once a week	not at all	middle	no births		0			no	yes						not a big problem	no	married	higher	no	respondent and husband/partner
LS8	6	372208	45	butha-buthe	rural	secondary	other christian	male	less than once a week	at least once a week	not at all	middle	no births	19	2			no	no						big problem	no	married	secondary	no	respondent alone
LS8	6	372208	28	butha-buthe	rural	secondary	pentecostal	male	not at all	at least once a week	not at all	poorer	no births	19	1	then		no	yes						big problem	yes	married	primary	no	husband/partner alone
LS8	6	372208	15	butha-buthe	rural	secondary	other christian	female	not at all	at least once a week	not at all	poorer	no births		0			no	no						not a big problem	no	never in union		no
LS8	6	372208	21	butha-buthe	rural	secondary	other christian	female	less than once a week	not at all	not at all	poorer	no births		0	later		no	yes						big problem	no	married	primary	yes	respondent and husband/partner
LS8	6	372208	18	butha-buthe	rural	secondary	pentecostal	female	not at all	not at all	not at all	poorer	no births		0			yes	no						not a big problem	no	never in union		no
LS8	6	372208	19	butha-buthe	rural	secondary	pentecostal	female	less than once a week	less than once a week	at least once a week	poorer	no births		0			no	no						not a big problem	no	never in union		no
LS8	6	372208	25	butha-buthe	rural	secondary	other christian	female	not at all	at least once a week	not at all	poorer	1	19	2			no	yes	no	yes	no	3	10	not a big problem	no	no longer living together/separated		yes
LS8	6	372208	28	butha-buthe	rural	primary	seventh day adventist	female	not at all	not at all	not at all	poorer	no births	19	2			no	no						big problem	no	divorced		yes
LS8	7	634702	20	butha-buthe	rural	secondary	other christian	female	not at all	not at all	less than once a week	richer	no births		0			no	yes						not a big problem	no	never in union		no
LS8	7	634702	29	butha-buthe	rural	secondary	other christian	female	less than once a week	at least once a week	at least once a week	middle	1	23	2			yes	yes	no	yes	no	1	11	big problem	no	married	secondary	no	respondent alone
LS8	7	634702	48	butha-buthe	rural	primary	lesotho evangelical church	male	not at all	at least once a week	at least once a week	middle	no births	20	2			no	yes						big problem	no	married	primary	no	respondent and husband/partner
LS8	7	634702	22	butha-buthe	rural	secondary	pentecostal	male	at least once a week	not at all	at least once a week	middle	no births		0			yes	yes						big problem	no	never in union		no
LS8	7	634702	40	butha-buthe	rural	primary	roman catholic	male	not at all	not at all	at least once a week	middle	no births	19	3			no	yes						not a big problem	no	married	primary	no	respondent alone
LS8	7	634702	48	butha-buthe	rural	secondary	anglican church	male	not at all	at least once a week	at least once a week	richest	no births	22	2			no	yes						big problem	no	married	secondary	yes	respondent and husband/partner
LS8	7	634702	19	butha-buthe	rural	secondary	anglican church	male	not at all	less than once a week	at least once a week	richest	no births		0			no	yes						not a big problem	no	never in union		no
LS8	7	634702	41	butha-buthe	rural	primary	other christian	female	not at all	at least once a week	not at all	middle	no births	23	3			no	no						not a big problem	yes	never in union		no
LS8	7	634702	39	butha-buthe	rural	secondary	roman catholic	male	not at all	at least once a week	not at all	poorer	no births	20	3			no	yes						not a big problem	yes	married	secondary	no	respondent and husband/partner
LS8	7	634702	18	butha-buthe	rural	secondary	pentecostal	male	not at all	at least once a week	not at all	poorer	no births		0			no	no						big problem	no	never in union		no
LS8	7	634702	20	butha-buthe	rural	secondary	lesotho evangelical church	female	not at all	less than once a week	at least once a week	richer	no births		0			no	yes						not a big problem	no	never in union		no
LS8	7	634702	40	butha-buthe	rural	higher	other christian	female	not at all	less than once a week	at least once a week	richer	no births	21	2			no	yes						big problem	no	divorced		no
LS8	7	634702	15	butha-buthe	rural	secondary	other christian	female	not at all	less than once a week	at least once a week	richer	no births		0			no	no						big problem	no	never in union		no
LS8	7	634702	36	butha-buthe	rural	secondary	other christian	male	less than once a week	not at all	not at all	poorest	no births	22	3			no	no						not a big problem	no	no longer living together/separated		no
LS8	7	634702	46	butha-buthe	rural	secondary	other christian	female	not at all	at least once a week	at least once a week	richest	no births	18	3			no	yes						big problem	no	divorced		yes
LS8	7	634702	21	butha-buthe	rural	higher	other christian	female	not at all	less than once a week	less than once a week	richest	no births		0			no	no						big problem	no	never in union		no
LS8	7	634702	25	butha-buthe	rural	secondary	other christian	female	not at all	less than once a week	at least once a week	richer	no births		0			no	no						big problem	no	never in union		no
LS8	7	634702	21	butha-buthe	rural	secondary	other christian	female	not at all	less than once a week	at least once a week	richer	no births		0			no	yes						not a big problem	no	never in union		no
LS8	7	634702	31	butha-buthe	rural	secondary	methodist	female	not at all	not at all	not at all	richer	no births	20	1			no	yes						not a big problem	no	never in union		yes
LS8	7	634702	40	butha-buthe	rural	primary	other christian	male	not at all	at least once a week	not at all	middle	no births	19	2			yes	yes						not a big problem	no	married	secondary	yes	respondent alone
LS8	7	634702	35	butha-buthe	rural	secondary	pentecostal	male	not at all	at least once a week	at least once a week	richer	1	22	2			yes	yes						not a big problem	yes	married	secondary	no	respondent alone
LS8	7	634702	47	butha-buthe	rural	higher	lesotho evangelical church	female	at least once a week	less than once a week	at least once a week	richest	no births	24	2			no	yes						not a big problem	no	widowed		yes
LS8	8	103481	16	butha-buthe	rural	secondary	other christian	male	not at all	not at all	at least once a week	middle	no births		0			no	no						not a big problem	no	never in union		no
LS8	8	103481	41	butha-buthe	rural	primary	anglican church	female	not at all	not at all	not at all	poorest	no births	21	3			no	no						not a big problem	no	widowed		no
LS8	8	103481	23	butha-buthe	rural	secondary	other christian	female	not at all	at least once a week	not at all	poorest	1	22	1			yes	no	no	yes	no	3	6	not a big problem	yes	never in union		no
LS8	8	103481	40	butha-buthe	rural	primary	other christian	male	not at all	at least once a week	not at all	poorest	1	24	4			yes	no						not a big problem	no	married	primary	no	husband/partner alone
LS8	8	103481	15	butha-buthe	rural	primary	other christian	male	not at all	not at all	not at all	poorest	no births		0			no	yes						big problem	no	never in union		no
LS8	8	103481	28	butha-buthe	rural	secondary	none	female	not at all	at least once a week	not at all	poorer	no births	21	1			no	no						not a big problem	no	never in union		yes
LS8	8	103481	29	butha-buthe	rural	secondary	other christian	female	not at all	not at all	not at all	poorest	1	18	4			no	yes	no	yes	no	4	5	big problem	no	married	primary	no	respondent alone
LS8	8	103481	49	butha-buthe	rural	secondary	other christian	female	not at all	less than once a week	not at all	poorer	no births	19	3			no	yes						not a big problem	no	widowed		yes
LS8	8	103481	21	butha-buthe	rural	secondary	other christian	female	less than once a week	not at all	not at all	poorer	1	19	1			no	yes	no	yes	no	2	7	big problem	no	never in union		no
LS8	8	103481	38	butha-buthe	rural	primary	other christian	female	not at all	not at all	not at all	poorer	no births	23	2			no	yes						not a big problem	no	no longer living together/separated		no
LS8	8	103481	23	butha-buthe	rural	secondary	other christian	female	less than once a week	not at all	not at all	poorer	1	20	1	later		no	yes	no	yes	no	2	7	not a big problem	no	married	secondary	no	respondent and husband/partner
LS8	8	103481	19	butha-buthe	rural	secondary	other christian	female	less than once a week	not at all	not at all	poorer	no births		0			no	no						big problem	no	never in union		no
LS8	8	103481	39	butha-buthe	rural	primary	roman catholic	female	not at all	not at all	not at all	middle	no births	14	1			no	yes						big problem	no	widowed		no
LS8	8	103481	36	butha-buthe	rural	primary	other christian	female	not at all	at least once a week	not at all	poorer	no births	19	4			no	yes						not a big problem	yes	married	secondary	no	respondent alone
LS8	8	103481	18	butha-buthe	rural	secondary	other christian	female	not at all	not at all	not at all	poorer	no births		0			yes	yes						not a big problem	no	never in union		no
LS8	9	627232	22	butha-buthe	rural	secondary	other christian	male	less than once a week	at least once a week	not at all	poorest	1	22	1			yes	yes	yes	no	no	4	5	not a big problem	no	married	primary	no	respondent and husband/partner
LS8	9	627232	30	butha-buthe	rural	secondary	lesotho evangelical church	male	at least once a week	at least once a week	not at all	poorer	no births		0			yes	yes						not a big problem	no	never in union		no
LS8	9	627232	31	butha-buthe	rural	primary	methodist	male	not at all	not at all	not at all	poorer	no births	21	1			yes	yes						not a big problem	no	living with partner	primary	no	someone else
LS8	9	627232	48	butha-buthe	rural	secondary	other christian	male	not at all	at least once a week	not at all	poorer	no births	22	2			no	yes						not a big problem	no	married	primary	no	respondent alone
LS8	9	627232	49	butha-buthe	rural	primary	other christian	male	not at all	not at all	at least once a week	richer	no births	24	5			no	yes						big problem	no	married	secondary	no	respondent alone
LS8	9	627232	24	butha-buthe	rural	higher	other christian	male	at least once a week	at least once a week	at least once a week	richer	no births		0			yes	yes						not a big problem	no	never in union		no
LS8	9	627232	17	butha-buthe	rural	secondary	other christian	female	not at all	at least once a week	not at all	middle	no births		0			no	no						not a big problem	no	never in union		no
LS8	9	627232	19	butha-buthe	rural	secondary	other christian	male	not at all	not at all	at least once a week	richer	no births		0			no	yes						not a big problem	no	never in union		yes
LS8	9	627232	44	butha-buthe	rural	primary	other christian	female	not at all	not at all	not at all	poorer	no births	24	3			yes	yes						big problem	no	married	no education	no	respondent alone
LS8	9	627232	16	butha-buthe	rural	secondary	other christian	female	not at all	not at all	not at all	poorer	no births		0			no	yes						not a big problem	no	never in union		no
LS8	9	627232	48	butha-buthe	rural	primary	other christian	female	less than once a week	not at all	not at all	poorer	no births	19	5			yes	no						big problem	yes	widowed		no
LS8	9	627232	31	butha-buthe	rural	higher	other christian	male	less than once a week	at least once a week	at least once a week	richest	no births	16	2			no	yes						big problem	no	divorced		no
LS8	9	627232	42	butha-buthe	rural	secondary	other christian	male	less than once a week	less than once a week	not at all	poorer	no births	17	4			no	yes						not a big problem	no	married	primary	yes	respondent alone
LS8	9	627232	19	butha-buthe	rural	secondary	other christian	male	less than once a week	less than once a week	not at all	poorer	1	17	1			no	yes	no	no	no	3	don't know	not a big problem	no	married	primary	no	respondent and husband/partner
LS8	9	627232	18	butha-buthe	rural	secondary	roman catholic	male	less than once a week	not at all	not at all	poorer	no births		0			yes	yes						not a big problem	no	never in union		no
LS8	9	627232	48	butha-buthe	rural	higher	lesotho evangelical church	female	at least once a week	not at all	at least once a week	richer	no births	18	3			yes	yes						not a big problem	yes	never in union		yes
LS8	9	627232	27	butha-buthe	rural	secondary	other christian	female	less than once a week	not at all	less than once a week	richer	no births	21	1			no	yes						not a big problem	no	married	secondary	yes	respondent alone
LS8	9	627232	27	butha-buthe	rural	higher	lesotho evangelical church	female	less than once a week	at least once a week	at least once a week	richer	no births		0			no	yes	yes	yes	no	3	6	big problem	no	never in union		yes
LS8	9	627232	48	butha-buthe	rural	secondary	lesotho evangelical church	female	less than once a week	less than once a week	less than once a week	richer	no births	20	3			no	yes						not a big problem	no	no longer living together/separated		yes
LS8	9	627232	19	butha-buthe	rural	secondary	other christian	female	less than once a week	at least once a week	not at all	poorest	no births		0			no	no						not a big problem	no	never in union		no
LS8	9	627232	44	butha-buthe	rural	secondary	lesotho evangelical church	male	not at all	less than once a week	less than once a week	richer	no births	25	1			no	yes						not a big problem	no	widowed		no
LS8	9	627232	19	butha-buthe	rural	secondary	other christian	male	not at all	at least once a week	not at all	poorer	1	17	1			yes	yes	no	yes	no	3	6	not a big problem	no	never in union		no
LS8	10	343638	18	butha-buthe	rural	secondary	other christian	male	not at all	less than once a week	not at all	poorest	no births		0			no	no						big problem	no	never in union		no
LS8	10	343638	44	butha-buthe	rural	primary	other christian	female	not at all	at least once a week	not at all	poorer	1	23	4			yes	yes						not a big problem	no	married	secondary	no	respondent and husband/partner
LS8	10	343638	18	butha-buthe	rural	secondary	other christian	female	less than once a week	at least once a week	not at all	poorer	no births		0			no	no						not a big problem	no	never in union		no
LS8	10	343638	22	butha-buthe	rural	primary	other christian	female	not at all	not at all	not at all	poorer	no births		0			no	yes						not a big problem	no	never in union		yes
LS8	10	343638	47	butha-buthe	rural	primary	other christian	female	not at all	not at all	not at all	poorer	no births	24	1			no	no						not a big problem	no	widowed		yes
LS8	10	343638	28	butha-buthe	rural	secondary	other christian	female	less than once a week	not at all	not at all	middle	2	17	3			yes	yes	no	yes	no	1	8	big problem	no	married	secondary	no	respondent alone
LS8	10	343638	19	butha-buthe	rural	secondary	none	female	not at all	not at all	not at all	middle	1	18	1			no	no	no	yes	no	3	6	not a big problem	no	never in union		no
LS8	10	343638	36	butha-buthe	rural	secondary	seventh day adventist	male	not at all	at least once a week	not at all	middle	no births	20	3			yes	yes						not a big problem	yes	married	primary	no	respondent alone
LS8	10	343638	15	butha-buthe	rural	secondary	other christian	male	not at all	not at all	not at all	middle	no births		0			no	yes						not a big problem	no	never in union		no
LS8	10	343638	24	butha-buthe	rural	secondary	other christian	female	less than once a week	less than once a week	at least once a week	richer	1	23	1			no	no	yes	no	no	6	3	not a big problem	no	married	secondary	no	respondent and husband/partner
LS8	10	343638	45	butha-buthe	rural	primary	pentecostal	male	not at all	at least once a week	not at all	poorer	no births	20	5			no	yes						not a big problem	no	married	secondary	no	respondent and husband/partner
LS8	10	343638	49	butha-buthe	rural	secondary	other christian	female	not at all	less than once a week	not at all	poorer	no births		0			no	no						not a big problem	no	never in union		yes
LS8	10	343638	16	butha-buthe	rural	secondary	other christian	male	not at all	not at all	not at all	middle	no births		0			no	yes						not a big problem	no	never in union		no
LS8	10	343638	40	butha-buthe	rural	secondary	other christian	male	not at all	at least once a week	not at all	poorer	no births	20	3			no	no						not a big problem	no	married	primary	no	respondent and husband/partner
LS8	10	343638	27	butha-buthe	rural	higher	pentecostal	female	not at all	at least once a week	not at all	middle	1	26	1			no	yes	no	yes	no	3	6	not a big problem	no	married	secondary	no	respondent alone
LS8	10	343638	21	butha-buthe	rural	secondary	other christian	female	not at all	not at all	not at all	middle	no births		0			no	no						not a big problem	no	married	secondary	no	respondent alone
LS8	11	603432	29	butha-buthe	rural	secondary	anglican church	male	not at all	not at all	not at all	middle	no births	19	1			no	yes	no	yes	no	3	6	not a big problem	yes	married	secondary	no	respondent and husband/partner
LS8	11	603432	21	butha-buthe	rural	secondary	pentecostal	male	not at all	not at all	at least once a week	richer	no births		0			no	no						not a big problem	no	never in union		no
LS8	11	603432	24	butha-buthe	rural	secondary	other christian	male	less than once a week	not at all	at least once a week	richer	no births	19	1			no	no						not a big problem	no	married	higher	no	husband/partner alone
LS8	11	603432	42	butha-buthe	rural	secondary	anglican church	male	not at all	at least once a week	at least once a week	richest	1	29	2			yes	no	no	yes	no	2	7	not a big problem	yes	married	secondary	no	respondent and husband/partner
LS8	11	603432	21	butha-buthe	rural	secondary	other christian	female	not at all	not at all	at least once a week	middle	no births		0			no	no						not a big problem	no	never in union		no
LS8	11	603432	26	butha-buthe	rural	primary	roman catholic	female	less than once a week	not at all	not at all	middle	1	18	2			no	yes						big problem	no	never in union		no
LS8	11	603432	31	butha-buthe	rural	primary	none	male	not at all	less than once a week	at least once a week	richer	no births	18	1			no	yes						not a big problem	no	married	don't know	no	respondent and husband/partner
LS8	11	603432	20	butha-buthe	rural	primary	other christian	male	not at all	not at all	at least once a week	richer	no births		0			no	no						not a big problem	no	never in union		no
LS8	11	603432	28	butha-buthe	rural	secondary	other christian	male	not at all	not at all	not at all	poorest	2	21	3			no	yes	no	yes	no	4	5	not a big problem	no	married	primary	no	respondent and husband/partner
LS8	11	603432	48	butha-buthe	rural	primary	other christian	male	not at all	less than once a week	at least once a week	richest	no births	19	4			yes	yes						not a big problem	no	married	primary	no	respondent and husband/partner
LS8	11	603432	20	butha-buthe	rural	secondary	roman catholic	male	less than once a week	not at all	not at all	poorer	no births		0			no	no						not a big problem	no	never in union		no
LS8	11	603432	38	butha-buthe	rural	higher	anglican church	female	not at all	at least once a week	at least once a week	richer	1	28	2			no	no						not a big problem	no	married	secondary	yes	respondent alone
LS8	11	603432	20	butha-buthe	rural	secondary	other christian	female	not at all	not at all	not at all	richer	1	18	1			no	yes	no	yes	no	4	5	not a big problem	no	never in union		no
LS8	11	603432	15	butha-buthe	rural	secondary	lesotho evangelical church	male	not at all	not at all	not at all	poorer	no births		0			no	no						not a big problem	no	never in union		no
LS8	11	603432	32	butha-buthe	rural	secondary	other christian	female	less than once a week	at least once a week	not at all	poorer	no births	24	1			no	yes						big problem	no	never in union		no
LS8	11	603432	37	butha-buthe	rural	secondary	anglican church	female	not at all	not at all	not at all	poorer	no births	17	3			yes	no						big problem	no	no longer living together/separated		no
LS8	12	506146	21	butha-buthe	rural	secondary	other christian	male	not at all	at least once a week	not at all	poorer	1	17	1			no	yes						not a big problem	no	never in union		no
LS8	12	506146	42	butha-buthe	rural	primary	other christian	male	not at all	not at all	not at all	poorer	no births	24	3			no	no						not a big problem	no	married	primary	yes	respondent and husband/partner
LS8	12	506146	38	butha-buthe	rural	primary	other christian	male	less than once a week	at least once a week	not at all	poorer	no births	21	2			yes	no						not a big problem	no	married	primary	no	respondent alone
LS8	12	506146	16	butha-buthe	rural	primary	other christian	female	not at all	not at all	not at all	poorer	no births		0			yes	no						not a big problem	no	never in union		no
LS8	12	506146	40	butha-buthe	rural	primary	other christian	female	not at all	not at all	not at all	poorer	1	21	3			no	yes						not a big problem	no	married	secondary	no	husband/partner alone
LS8	12	506146	36	butha-buthe	rural	higher	other christian	male	not at all	not at all	not at all	poorer	no births	21	2			no	no						not a big problem	no	married	secondary	yes	respondent alone
LS8	12	506146	23	butha-buthe	rural	secondary	roman catholic	male	not at all	not at all	not at all	middle	1	19	1			no	yes						not a big problem	no	married	secondary	no	respondent alone
LS8	12	506146	22	butha-buthe	rural	secondary	other christian	male	not at all	not at all	not at all	middle	no births		0			no	yes						not a big problem	no	never in union		no
LS8	12	506146	29	butha-buthe	rural	secondary	other christian	male	not at all	not at all	not at all	middle	1	28	1			no	yes	yes	no	no	1	8	not a big problem	no	married	secondary	no	respondent alone
LS8	12	506146	43	butha-buthe	rural	secondary	lesotho evangelical church	male	not at all	not at all	not at all	middle	1	21	3		3	no	yes						big problem	no	widowed		no
LS8	12	506146	22	butha-buthe	rural	secondary	other christian	male	not at all	at least once a week	not at all	middle	1	21	1			no	yes	yes	no	no	3	6	not a big problem	no	married	secondary	no	respondent and husband/partner
LS8	12	506146	44	butha-buthe	rural	secondary	roman catholic	female	less than once a week	not at all	not at all	poorer	1	21	3			yes	yes						not a big problem	no	married	don't know	no	respondent alone
LS8	12	506146	39	butha-buthe	rural	primary	roman catholic	female	not at all	at least once a week	not at all	poorer	no births	23	1			no	yes						not a big problem	no	never in union		no
LS8	12	506146	46	butha-buthe	rural	primary	roman catholic	female	not at all	at least once a week	not at all	poorer	no births	17	5			no	yes						not a big problem	no	married	secondary	yes	respondent alone
LS8	12	506146	28	butha-buthe	rural	secondary	other christian	female	less than once a week	less than once a week	not at all	poorer	no births	20	1			no	yes						not a big problem	no	married	don't know	yes	respondent alone
LS8	12	506146	49	butha-buthe	rural	primary	seventh day adventist	male	not at all	at least once a week	not at all	poorer	no births	19	3			no	yes						not a big problem	yes	married	primary	yes	respondent alone
LS8	12	506146	37	butha-buthe	rural	secondary	other christian	male	not at all	not at all	not at all	poorer	no births	18	4			no	no						not a big problem	no	married	secondary	yes	respondent alone
LS8	12	506146	22	butha-buthe	rural	secondary	other christian	male	not at all	not at all	not at all	poorest	1	21	1			no	yes	no	yes	no	2	7	not a big problem	no	married	secondary	no	respondent alone
LS8	12	506146	31	butha-buthe	rural	primary	other christian	male	less than once a week	at least once a week	at least once a week	middle	no births	19	1			no	yes						not a big problem	no	living with partner	don't know	yes	respondent alone
LS8	12	506146	33	butha-buthe	rural	secondary	pentecostal	male	less than once a week	at least once a week	less than once a week	poorer	1	20	2			no	yes						not a big problem	no	never in union		no
LS8	12	506146	25	butha-buthe	rural	secondary	other christian	male	less than once a week	less than once a week	less than once a week	poorer	1	21	1			no	yes						not a big problem	no	no longer living together/separated		no
LS8	12	506146	21	butha-buthe	rural	secondary	roman catholic	male	less than once a week	less than once a week	at least once a week	richer	1	21	1			no	yes	yes	yes	no	4	5	not a big problem	no	married	secondary	no	respondent and husband/partner
LS8	12	506146	19	butha-buthe	rural	secondary	other christian	female	not at all	not at all	not at all	poorer	no births		0			no	yes						not a big problem	no	never in union		no
LS8	12	506146	16	butha-buthe	rural	secondary	other christian	female	not at all	not at all	not at all	poorer	no births		0			no	no						not a big problem	no	never in union		no
LS8	13	615655	29	butha-buthe	rural	higher	methodist	male	not at all	at least once a week	at least once a week	richest	1	27	1			yes	yes	yes	yes	no	1	8	not a big problem	no	never in union		yes
LS8	13	615655	27	butha-buthe	rural	secondary	other christian	male	not at all	at least once a week	at least once a week	richest	no births	21	1			yes	yes						not a big problem	no	married	primary	yes	respondent alone
LS8	13	615655	35	butha-buthe	rural	primary	other christian	female	not at all	at least once a week	at least once a week	middle	no births	21	2			no	no						not a big problem	yes	married	primary	yes	respondent alone
LS8	13	615655	27	butha-buthe	rural	higher	roman catholic	female	not at all	at least once a week	at least once a week	richer	no births		0			no	no						not a big problem	no	married	secondary	no	respondent alone
LS8	13	615655	24	butha-buthe	rural	secondary	lesotho evangelical church	female	not at all	at least once a week	at least once a week	richer	1	24	1			no	yes	no	no	no	4	5	not a big problem	no	married	secondary	no	respondent alone
LS8	13	615655	36	butha-buthe	rural	primary	none	female	less than once a week	not at all	less than once a week	middle	1	21	2			no	no						big problem	no	married	secondary	no	respondent alone
LS8	13	615655	40	butha-buthe	rural	secondary	roman catholic	male	less than once a week	not at all	not at all	middle	1	19	4		5+	no	yes	yes	yes	no	2	10	big problem	no	married	secondary	yes	respondent and husband/partner
LS8	13	615655	24	butha-buthe	rural	primary	other christian	male	not at all	at least once a week	not at all	middle	1	19	1			no	yes						big problem	no	married	primary	yes	respondent alone
LS8	13	615655	35	butha-buthe	rural	secondary	none	female	less than once a week	not at all	not at all	poorer	no births		0			yes	yes						not a big problem	no	married	don't know	no	respondent alone
LS8	13	615655	18	butha-buthe	rural	secondary	other christian	male	not at all	not at all	not at all	richer	1	17	0			no	yes	no	yes	yes	4	5	not a big problem	no	married	secondary	no	respondent alone
LS8	13	615655	15	butha-buthe	rural	secondary	other christian	male	not at all	not at all	not at all	poorer	no births		0			no	yes						big problem	no	never in union		no
LS8	13	615655	25	butha-buthe	rural	secondary	other christian	male	not at all	not at all	not at all	poorest	1	19	2			no	yes	no	yes	no	1	8	big problem	no	married	primary	no	respondent alone
LS8	13	615655	42	butha-buthe	rural	secondary	other christian	male	not at all	at least once a week	not at all	middle	no births	19	2			no	yes						big problem	no	married	primary	no	respondent and husband/partner
LS8	13	615655	20	butha-buthe	rural	secondary	anglican church	male	not at all	not at all	not at all	middle	no births		0			yes	no						not a big problem	no	never in union		no
LS8	13	615655	42	butha-buthe	rural	secondary	anglican church	male	less than once a week	less than once a week	not at all	middle	no births	21	1			no	yes						not a big problem	no	married	primary	no	respondent alone
LS8	13	615655	21	butha-buthe	rural	secondary	lesotho evangelical church	male	at least once a week	not at all	at least once a week	middle	no births		0			no	yes						not a big problem	no	never in union		no
LS8	13	615655	18	butha-buthe	rural	secondary	lesotho evangelical church	male	not at all	not at all	not at all	middle	no births		0			no	no						not a big problem	no	never in union		no
LS8	14	756916	47	butha-buthe	rural	secondary	other christian	female	less than once a week	less than once a week	at least once a week	poorest	1	22	5		5+	no	yes	yes	no	no	5	4	not a big problem	no	widowed		yes
LS8	14	756916	15	butha-buthe	rural	secondary	roman catholic	female	not at all	not at all	not at all	poorest	no births		0			no	no						not a big problem	no	never in union		no
LS8	14	756916	24	butha-buthe	rural	higher	other christian	male	less than once a week	less than once a week	at least once a week	middle	no births		0			no	yes						not a big problem	no	married	higher	no	respondent alone
LS8	14	756916	23	butha-buthe	rural	higher	islam	male	not at all	not at all	at least once a week	middle	no births		0			yes	yes						not a big problem	yes	never in union		yes
LS8	14	756916	17	butha-buthe	rural	secondary	other christian	female	not at all	not at all	at least once a week	poorer	no births		0			no	no						not a big problem	no	never in union		no
LS8	14	756916	33	butha-buthe	rural	primary	roman catholic	male	not at all	at least once a week	not at all	poorer	no births	18	2			no	no						not a big problem	no	married	primary	no	respondent alone
LS8	14	756916	15	butha-buthe	rural	secondary	roman catholic	male	not at all	at least once a week	not at all	poorer	no births		0			no	yes						not a big problem	no	never in union		no
LS8	14	756916	39	butha-buthe	rural	secondary	roman catholic	female	not at all	at least once a week	not at all	poorer	no births	24	2			no	yes						not a big problem	yes	widowed		yes
LS8	14	756916	30	butha-buthe	rural	secondary	lesotho evangelical church	male	not at all	at least once a week	not at all	poorer	no births	19	2			no	yes						not a big problem	no	married	secondary	no	respondent alone
LS8	14	756916	27	butha-buthe	rural	secondary	roman catholic	male	at least once a week	at least once a week	at least once a week	middle	1	20	2			yes	yes	yes	yes	no	1	8	not a big problem	no	married	secondary	no	respondent and husband/partner
LS8	14	756916	23	butha-buthe	rural	secondary	roman catholic	male	not at all	not at all	not at all	middle	1	20	1			no	yes						big problem	no	never in union		no
LS8	14	756916	47	butha-buthe	rural	higher	roman catholic	male	not at all	at least once a week	at least once a week	richest	no births	28	3			no	no						not a big problem	yes	married	secondary	yes	respondent alone
LS8	14	756916	15	butha-buthe	rural	secondary	roman catholic	male	not at all	less than once a week	not at all	poorer	no births		0			no	yes						not a big problem	no	never in union		no
LS8	14	756916	36	butha-buthe	rural	higher	roman catholic	male	not at all	not at all	at least once a week	richer	1	29	2			no	yes	no	yes	no	3	6	not a big problem	no	married	higher	no	respondent alone
LS8	14	756916	38	butha-buthe	rural	secondary	roman catholic	male	not at all	at least once a week	not at all	poorer	2	15	7			no	yes	no	no	no		no antenatal visits	not a big problem	yes	married	secondary	no	respondent alone
LS8	14	756916	18	butha-buthe	rural	secondary	roman catholic	male	not at all	not at all	not at all	poorer	no births		0			no	yes						not a big problem	no	never in union		no
LS8	14	756916	16	butha-buthe	rural	secondary	roman catholic	male	not at all	not at all	not at all	poorer	no births		0			no	yes						not a big problem	no	never in union		no
LS8	14	756916	32	butha-buthe	rural	secondary	none	male	not at all	at least once a week	less than once a week	richest	no births	24	1	then		no	yes						not a big problem	no	married	primary	no	respondent alone
LS8	14	756916	30	butha-buthe	rural	secondary	anglican church	male	not at all	at least once a week	at least once a week	richer	2	26	2			no	yes	no	no	no	2	7	not a big problem	no	married	secondary	no	respondent and husband/partner
LS8	14	756916	23	butha-buthe	rural	secondary	roman catholic	male	less than once a week	at least once a week	not at all	poorer	2	19	2			no	yes	no	yes	yes	1	8	not a big problem	no	married	primary	no	respondent and husband/partner
LS8	14	756916	24	butha-buthe	rural	secondary	roman catholic	male	less than once a week	not at all	at least once a week	richest	1	20	1			no	no						not a big problem	no	married	secondary	no	respondent alone
LS8	14	756916	30	butha-buthe	rural	secondary	roman catholic	male	less than once a week	not at all	not at all	poorer	1	19	3			yes	yes						not a big problem	no	no longer living together/separated		no
LS8	14	756916	17	butha-buthe	rural	secondary	roman catholic	female	not at all	not at all	not at all	poorer	no births		0			no	yes						not a big problem	no	never in union		no
LS8	14	756916	20	butha-buthe	rural	secondary	roman catholic	female	not at all	not at all	not at all	poorer	no births		0			no	yes						not a big problem	no	never in union		no
LS8	14	756916	39	butha-buthe	rural	higher	other christian	male	not at all	not at all	at least once a week	richer	no births		0			yes	yes						not a big problem	no	married	secondary	yes	respondent and husband/partner
LS8	15	265860	32	butha-buthe	rural	primary	other christian	male	not at all	at least once a week	not at all	poorest	no births	17	4			no	no						not a big problem	no	married	primary	no	respondent and husband/partner
LS8	15	265860	23	butha-buthe	rural	secondary	none	male	not at all	not at all	not at all	poorer	no births		0			no	yes						not a big problem	no	married	no education	no	husband/partner alone
LS8	15	265860	21	butha-buthe	rural	secondary	other christian	male	not at all	not at all	not at all	poorer	1	20	1			no	yes	no	yes	no	2	7	big problem	no	married	secondary	no	respondent and husband/partner
LS8	15	265860	31	butha-buthe	rural	primary	roman catholic	male	not at all	at least once a week	not at all	poorest	no births	18	2			yes	yes						big problem	no	married	primary	no	husband/partner alone
LS8	15	265860	30	butha-buthe	rural	primary	other christian	male	not at all	less than once a week	not at all	poorest	no births	18	2			no	yes						not a big problem	no	married	primary	no	respondent alone
LS8	15	265860	23	butha-buthe	rural	primary	roman catholic	female	not at all	not at all	not at all	poorest	1	19	1			no	yes						not a big problem	no	married	primary	no	respondent and husband/partner
LS8	15	265860	29	butha-buthe	rural	secondary	roman catholic	male	less than once a week	not at all	not at all	poorer	no births	18	1			no	no						not a big problem	no	married	primary	no	respondent and husband/partner
LS8	15	265860	16	butha-buthe	rural	secondary	other christian	male	not at all	not at all	not at all	poorer	no births		0			no	no						not a big problem	no	never in union		no
LS8	15	265860	18	butha-buthe	rural	secondary	other christian	female	not at all	not at all	not at all	poorer	1	17	1			no	yes	no	yes	yes	5	4	not a big problem	no	married	primary	no	respondent alone
LS8	15	265860	15	butha-buthe	rural	secondary	other christian	female	not at all	at least once a week	not at all	poorer	no births		0			no	yes						not a big problem	no	never in union		no
LS8	15	265860	21	butha-buthe	rural	secondary	other christian	male	not at all	not at all	not at all	middle	2	17	1			no	no	no	yes	no	1	8	big problem	no	married	primary	no	respondent alone
LS8	15	265860	48	butha-buthe	rural	primary	roman catholic	female	less than once a week	not at all	not at all	poorest	no births	20	5			no	yes						not a big problem	no	widowed		no
LS8	15	265860	21	butha-buthe	rural	secondary	other christian	female	less than once a week	not at all	not at all	poorest	1	17	1			no	yes						not a big problem	no	married	primary	no	respondent alone
LS8	15	265860	27	butha-buthe	rural	primary	other christian	male	not at all	at least once a week	not at all	poorer	no births	19	1			no	yes						not a big problem	no	no longer living together/separated		no
LS8	15	265860	40	butha-buthe	rural	secondary	other christian	male	not at all	not at all	not at all	poorer	no births	18	5			no	no						big problem	no	married	no education	no	respondent alone
LS8	15	265860	21	butha-buthe	rural	primary	other christian	male	not at all	not at all	not at all	poorest	1	19	1			no	yes	no	yes	no	1	8	not a big problem	no	married	primary	no	husband/partner alone
LS8	16	391366	42	butha-buthe	rural	primary	lesotho evangelical church	female	not at all	not at all	not at all	middle	no births	21	3			no	no						big problem	no	no longer living together/separated		yes
LS8	16	391366	19	butha-buthe	rural	secondary	lesotho evangelical church	female	less than once a week	not at all	not at all	middle	no births		0			no	no						big problem	no	never in union		no
LS8	16	391366	29	butha-buthe	rural	secondary	other christian	male	not at all	not at all	not at all	poorer	1	21	2			no	yes	yes	yes	no	1	8	not a big problem	no	married	primary	yes	respondent alone
LS8	16	391366	32	butha-buthe	rural	higher	lesotho evangelical church	female	less than once a week	not at all	not at all	poorer	1	31	1			no	yes	yes	yes	no	2	7	not a big problem	yes	never in union		no
LS8	16	391366	23	butha-buthe	rural	secondary	pentecostal	female	not at all	not at all	not at all	poorer	2	19	2			no	no	no	yes	no	7	2	big problem	no	married	primary	no	respondent alone
LS8	16	391366	17	butha-buthe	rural	primary	other christian	female	not at all	not at all	not at all	poorer	no births		0			no	no						not a big problem	no	never in union		yes
LS8	16	391366	25	butha-buthe	rural	primary	lesotho evangelical church	male	not at all	less than once a week	not at all	poorer	no births		0			yes	no						not a big problem	no	never in union		no
LS8	16	391366	22	butha-buthe	rural	secondary	lesotho evangelical church	male	not at all	not at all	not at all	poorer	1	21	1			no	yes	no	yes	yes	1	8	big problem	no	married	secondary	no	respondent and husband/partner
LS8	16	391366	47	butha-buthe	rural	secondary	other christian	male	not at all	less than once a week	not at all	poorest	no births	19	4			no	no						not a big problem	yes	married	primary	no	respondent alone
LS8	16	391366	21	butha-buthe	rural	secondary	pentecostal	male	not at all	at least once a week	not at all	poorest	no births		0			no	no						not a big problem	no	never in union		no
LS8	16	391366	23	butha-buthe	rural	secondary	none	female	less than once a week	less than once a week	not at all	poorest	1	20	1			no	no	no	yes	no	3	6	not a big problem	no	never in union		no
LS8	16	391366	22	butha-buthe	rural	secondary	lesotho evangelical church	male	less than once a week	less than once a week	not at all	poorest	1	18	1			no	yes						not a big problem	no	married	primary	no	respondent and husband/partner
LS8	16	391366	25	butha-buthe	rural	primary	other christian	male	not at all	less than once a week	not at all	poorer	1	20	1			yes	no						not a big problem	no	married	primary	no	respondent and husband/partner
LS8	16	391366	19	butha-buthe	rural	secondary	pentecostal	female	not at all	not at all	not at all	poorest	2	17	2			no	no	no	yes	no	7	3	not a big problem	no	married	secondary	no	respondent alone
LS8	16	391366	33	butha-buthe	rural	primary	roman catholic	female	not at all	at least once a week	not at all	middle	1	20	3			no	yes						big problem	no	widowed		yes
LS8	16	391366	42	butha-buthe	rural	primary	pentecostal	male	not at all	not at all	not at all	poorest	no births	19	3			yes	no						big problem	no	married	primary	no	respondent alone
LS8	16	391366	21	butha-buthe	rural	secondary	other christian	male	less than once a week	not at all	not at all	poorer	1	18	1			no	no	no	yes	no	6	4	not a big problem	no	married	primary	no	respondent alone
LS8	16	391366	21	butha-buthe	rural	secondary	other christian	male	not at all	at least once a week	not at all	poorest	no births		0			no	no	no	no	no		no antenatal visits	not a big problem	no	married	secondary	no	respondent and husband/partner
LS8	16	391366	20	butha-buthe	rural	primary	other christian	female	not at all	not at all	not at all	poorest	1	16	0			no	yes						big problem	no	never in union		no
LS8	16	391366	28	butha-buthe	rural	primary	other christian	female	not at all	not at all	not at all	poorest	1	19	2			no	no	yes	no	no	2	7	big problem	no	widowed		no
LS8	16	391366	29	butha-buthe	rural	secondary	anglican church	male	less than once a week	at least once a week	not at all	poorer	1	23	2			yes	no	no	yes	no	1	7	not a big problem	no	married	primary	no	respondent alone
LS8	17	587788	26	butha-buthe	rural	primary	none	male	not at all	not at all	not at all	poorer	no births	16	2			no	no						not a big problem	no	no longer living together/separated		no
LS8	17	587788	16	butha-buthe	rural	secondary	other christian	male	not at all	at least once a week	not at all	poorer	no births		0			no	no						not a big problem	no	never in union		no
LS8	17	587788	17	butha-buthe	rural	primary	pentecostal	male	not at all	not at all	not at all	poorer	1	17	0			no	no	no	yes	no	4	5	not a big problem	no	never in union		no
LS8	17	587788	29	butha-buthe	rural	primary	other christian	female	not at all	not at all	not at all	poorest	1	16	3			no	yes	no	yes	no	4	5	big problem	no	never in union		no
LS8	17	587788	21	butha-buthe	rural	secondary	other christian	female	not at all	not at all	not at all	poorest	1	19	1			no	yes	no	yes	no	2	7	big problem	no	married	primary	no	respondent alone
LS8	17	587788	25	butha-buthe	rural	primary	other christian	male	not at all	not at all	not at all	poorest	1	22	1	later		no	yes	no	yes	no	4	6	big problem	no	married	primary	no	respondent and husband/partner
LS8	17	587788	24	butha-buthe	rural	secondary	other christian	female	less than once a week	not at all	not at all	poorer	no births		0			no	yes						not a big problem	no	never in union		no
LS8	17	587788	17	butha-buthe	rural	secondary	pentecostal	female	at least once a week	at least once a week	not at all	poorer	1	15	1			no	no	no	yes	no	2	7	big problem	no	married	secondary	no	respondent alone
LS8	17	587788	28	butha-buthe	rural	secondary	other christian	male	not at all	not at all	not at all	poorest	no births	18	1			no	no						big problem	no	married	primary	no	respondent and husband/partner
LS8	17	587788	25	butha-buthe	rural	primary	other christian	male	not at all	not at all	not at all	poorest	1	17	2			no	no	yes	no	no	3	6	big problem	no	married	primary	no	respondent alone
LS8	17	587788	17	butha-buthe	rural	primary	other christian	male	not at all	not at all	not at all	poorest	no births		0			no	yes						not a big problem	no	never in union		no
LS8	17	587788	20	butha-buthe	rural	secondary	other christian	female	not at all	not at all	not at all	poorest	1	17	1			no	yes						not a big problem	no	married	primary	no	respondent and husband/partner
LS8	17	587788	34	butha-buthe	rural	primary	other christian	female	not at all	not at all	not at all	poorest	1	16	4			no	yes	yes	yes	no	3	6	big problem	no	living with partner	don't know	no	respondent and husband/partner
LS8	17	587788	25	butha-buthe	rural	primary	none	male	not at all	at least once a week	not at all	poorest	no births	17	2			yes	yes						not a big problem	yes	married	no education	no	husband/partner alone
LS8	17	587788	48	butha-buthe	rural	no education	none	female	not at all	not at all	not at all	poorest	no births	18	3			no	yes						not a big problem	no	no longer living together/separated		no
LS8	17	587788	44	butha-buthe	rural	primary	other christian	male	not at all	less than once a week	not at all	poorest	no births	17	4			no	no						big problem	no	no longer living together/separated		yes
LS8	17	587788	44	butha-buthe	rural	primary	other christian	male	not at all	less than once a week	not at all	poorest	no births	19	5			no	no						big problem	no	married	no education	no	respondent and husband/partner
LS8	17	587788	15	butha-buthe	rural	secondary	other christian	male	not at all	at least once a week	not at all	poorest	no births		0			no	no						big problem	no	never in union		no
LS8	17	587788	24	butha-buthe	rural	secondary	other christian	male	not at all	not at all	not at all	poorest	no births	19	1	not at all		no	yes						big problem	no	married	no education	no	respondent and husband/partner
LS8	17	587788	28	butha-buthe	rural	higher	other christian	female	at least once a week	at least once a week	not at all	middle	no births		0			no	no						big problem	no	never in union		yes
LS8	18	662292	21	butha-buthe	rural	secondary	roman catholic	female	not at all	not at all	not at all	poorest	1	20	1			no	yes	yes	no	no	2	7	not a big problem	no	never in union		no
LS8	18	662292	30	butha-buthe	rural	primary	roman catholic	male	not at all	at least once a week	not at all	poorer	no births	13	3			yes	yes						big problem	no	married	no education	yes	respondent alone
LS8	18	662292	18	butha-buthe	rural	secondary	roman catholic	male	at least once a week	at least once a week	not at all	poorer	no births		0			no	yes						big problem	yes	never in union		no
LS8	18	662292	27	butha-buthe	rural	secondary	pentecostal	male	not at all	not at all	not at all	poorest	no births	20	1			no	no						not a big problem	no	married	no education	no	respondent alone
LS8	18	662292	23	butha-buthe	rural	primary	roman catholic	male	not at all	less than once a week	not at all	poorest	1	18	2			yes	yes	no	yes	no	3	6	big problem	yes	married	secondary	no	respondent and husband/partner
LS8	18	662292	37	butha-buthe	rural	primary	roman catholic	male	not at all	not at all	not at all	poorest	no births	20	3			no	yes						big problem	no	married	secondary	no	respondent and husband/partner
LS8	18	662292	22	butha-buthe	rural	secondary	other christian	female	not at all	not at all	not at all	poorer	no births		0			no	yes						big problem	no	married	primary	no	respondent alone
LS8	18	662292	21	butha-buthe	rural	secondary	other christian	female	not at all	not at all	not at all	poorest	no births		0	then		yes	yes						big problem	no	married	no education	no	respondent alone
LS8	18	662292	17	butha-buthe	rural	secondary	roman catholic	female	not at all	not at all	not at all	poorest	1	17	1			no	yes	yes	yes	no	3	6	big problem	no	married	primary	no	respondent alone
LS8	18	662292	19	butha-buthe	rural	primary	roman catholic	female	not at all	not at all	not at all	middle	1	18	1			yes	no	no	yes	no	3	4	not a big problem	no	married	primary	no	respondent and husband/partner
LS8	18	662292	35	butha-buthe	rural	primary	other christian	female	not at all	not at all	not at all	poorest	1	19	4			yes	yes						big problem	no	no longer living together/separated		no
LS8	18	662292	27	butha-buthe	rural	primary	other christian	male	not at all	not at all	not at all	poorest	no births		0			no	yes						big problem	no	married	don't know	no	respondent and husband/partner
LS8	18	662292	44	butha-buthe	rural	no education	other christian	male	not at all	not at all	not at all	poorest	no births	17	10			no	no						big problem	no	married	primary	no	respondent and husband/partner
LS8	18	662292	44	butha-buthe	rural	primary	other christian	male	not at all	not at all	not at all	poorest	no births	15	3			no	yes						big problem	no	married	don't know	no	husband/partner alone
LS8	18	662292	15	butha-buthe	rural	secondary	other christian	male	not at all	at least once a week	not at all	poorest	no births		0			no	no						big problem	no	never in union		no
LS8	18	662292	31	butha-buthe	rural	secondary	other christian	male	at least once a week	not at all	not at all	poorest	1	24	2			no	yes						not a big problem	no	no longer living together/separated		no
LS8	18	662292	27	butha-buthe	rural	secondary	other christian	male	less than once a week	at least once a week	not at all	poorest	no births		0			no	no						not a big problem	no	never in union		no
LS8	18	662292	15	butha-buthe	rural	secondary	other christian	male	not at all	not at all	not at all	poorest	no births		0			yes	no						not a big problem	no	never in union		no
LS8	18	662292	22	butha-buthe	rural	secondary	other christian	male	not at all	not at all	not at all	poorest	no births		0			no	yes						big problem	no	never in union		no
LS8	18	662292	36	butha-buthe	rural	primary	roman catholic	male	not at all	not at all	not at all	poorer	no births	22	4			no	yes						not a big problem	no	married	primary	yes	respondent and husband/partner
LS8	19	539302	35	butha-buthe	rural	primary	other christian	male	not at all	at least once a week	not at all	poorest	no births	20	3			no	no						big problem	no	married	primary	no	respondent and husband/partner
LS8	19	539302	43	butha-buthe	rural	primary	other christian	male	not at all	not at all	not at all	poorest	no births	18	5			no	no						big problem	no	married	no education	no	respondent and husband/partner
LS8	19	539302	20	butha-buthe	rural	secondary	other christian	male	not at all	at least once a week	not at all	poorest	1	18	1			no	no	no	no	no	5	4	not a big problem	no	never in union		no
LS8	19	539302	38	butha-buthe	rural	primary	other christian	female	not at all	not at all	not at all	poorest	1	20	5			no	yes						big problem	no	widowed		no
LS8	19	539302	37	butha-buthe	rural	primary	pentecostal	male	not at all	not at all	not at all	poorest	2	20	4			no	yes	no	yes	no	1	8	not a big problem	no	married	primary	no	respondent alone
LS8	19	539302	34	butha-buthe	rural	primary	roman catholic	male	not at all	not at all	at least once a week	poorest	no births	18	3			no	yes						not a big problem	no	no longer living together/separated		yes
LS8	19	539302	26	butha-buthe	rural	secondary	lesotho evangelical church	female	not at all	not at all	not at all	poorest	1	20	2			yes	yes	no	no	no	3	6	not a big problem	no	married	primary	no	respondent alone
LS8	19	539302	20	butha-buthe	rural	primary	other christian	male	not at all	not at all	not at all	poorest	1	16	1			yes	yes						big problem	no	married	primary	no	respondent and husband/partner
LS8	19	539302	37	butha-buthe	rural	secondary	other christian	male	less than once a week	at least once a week	not at all	poorer	no births	21	2			yes	yes						not a big problem	no	married	secondary	no	respondent alone
LS8	19	539302	41	butha-buthe	rural	secondary	other christian	male	not at all	not at all	not at all	poorest	no births	21	5			no	yes						big problem	no	married	secondary	no	respondent and husband/partner
LS8	19	539302	20	butha-buthe	rural	secondary	other christian	male	not at all	not at all	not at all	poorest	1	17	0	then		no	yes						big problem	no	married	primary	no	respondent and husband/partner
LS8	19	539302	44	butha-buthe	rural	secondary	other christian	male	not at all	not at all	not at all	poorest	no births	18	3		4	no	yes						big problem	no	married	no education	no	respondent alone
LS8	19	539302	48	butha-buthe	rural	secondary	other christian	male	not at all	at least once a week	not at all	poorer	no births	20	4			no	yes						big problem	no	married	secondary	no	respondent alone
LS8	19	539302	23	butha-buthe	rural	secondary	roman catholic	female	not at all	not at all	not at all	poorest	1	20	1			no	yes	no	no	no	1	8	big problem	no	widowed		no
LS8	19	539302	29	butha-buthe	rural	primary	other christian	male	not at all	not at all	not at all	poorest	no births	20	2			no	yes						big problem	no	married	no education	no	respondent alone
LS8	19	539302	30	butha-buthe	rural	primary	other christian	male	not at all	not at all	not at all	poorest	1	17	3			no	no						big problem	no	married	primary	no	respondent alone
LS8	19	539302	21	butha-buthe	rural	secondary	other christian	male	not at all	less than once a week	not at all	poorest	1	20	1			no	yes	yes	no	no	2	7	not a big problem	no	married	primary	no	respondent alone
LS8	19	539302	20	butha-buthe	rural	secondary	roman catholic	male	not at all	not at all	not at all	poorest	no births		0			no	no						not a big problem	no	married	primary	no	respondent and husband/partner
LS8	19	539302	40	butha-buthe	rural	secondary	other christian	male	not at all	at least once a week	not at all	poorest	no births	19	4			yes	yes						big problem	yes	married	primary	no	respondent and husband/partner
LS8	19	539302	18	butha-buthe	rural	primary	other christian	male	not at all	at least once a week	not at all	poorest	1	18	1			yes	yes	no	yes	no	3	6	not a big problem	no	never in union		no
LS8	19	539302	20	butha-buthe	rural	secondary	lesotho evangelical church	female	not at all	not at all	not at all	middle	1	17	1			no	yes						big problem	no	married	secondary	no	respondent alone
LS8	20	460729	44	butha-buthe	rural	secondary	other christian	male	not at all	less than once a week	not at all	poorer	no births	21	2			no	no						big problem	yes	married	primary	no	respondent alone
LS8	20	460729	42	butha-buthe	rural	primary	none	male	not at all	not at all	not at all	poorer	2	20	5		5+	yes	yes	no	yes	no	7	5	not a big problem	no	married	secondary	yes	respondent and husband/partner
LS8	20	460729	22	butha-buthe	rural	higher	other christian	male	not at all	not at all	at least once a week	poorer	no births		0			no	yes						not a big problem	no	never in union		no
LS8	20	460729	33	butha-buthe	rural	secondary	none	male	not at all	not at all	not at all	poorer	2	28	2			no	yes	no	yes	no	5	5	not a big problem	no	married	secondary	no	respondent alone
LS8	20	460729	43	butha-buthe	rural	primary	other christian	male	not at all	not at all	not at all	poorest	1	21	4			no	yes	no	yes	no	5	10	not a big problem	no	married	don't know	no	respondent alone
LS8	20	460729	19	butha-buthe	rural	secondary	other christian	male	less than once a week	less than once a week	at least once a week	middle	no births		0			yes	no						not a big problem	no	never in union		no
LS8	20	460729	37	butha-buthe	rural	primary	roman catholic	male	not at all	at least once a week	at least once a week	middle	2	16	6		5+	no	yes	yes	yes	no	7	2	not a big problem	no	living with partner	don't know	no	respondent alone
LS8	20	460729	20	butha-buthe	rural	secondary	other christian	female	not at all	at least once a week	not at all	middle	1	18	1			no	yes	yes	yes	no	5	3	not a big problem	no	never in union		no
LS8	20	460729	19	butha-buthe	rural	secondary	methodist	female	not at all	at least once a week	not at all	richer	1	18	1			yes	yes	no	yes	no	4	5	not a big problem	no	married	secondary	no	respondent alone
LS8	20	460729	18	butha-buthe	rural	secondary	methodist	female	not at all	not at all	at least once a week	richer	no births		0			no	yes						not a big problem	no	never in union		no
LS8	20	460729	37	butha-buthe	rural	secondary	other christian	male	not at all	at least once a week	less than once a week	richest	1	22	3			yes	yes						not a big problem	no	married	primary	yes	respondent alone
LS8	20	460729	15	butha-buthe	rural	secondary	other christian	male	at least once a week	not at all	at least once a week	richest	no births		0			no	yes						not a big problem	no	never in union		no
LS8	20	460729	24	butha-buthe	rural	secondary	other christian	male	less than once a week	less than once a week	less than once a week	richest	1	23	1			yes	yes	yes	no	no	1	8	not a big problem	no	no longer living together/separated		no
LS8	20	460729	29	butha-buthe	rural	primary	none	female	less than once a week	not at all	not at all	poorer	1	17	3		3	no	yes	yes	yes	no	4	5	not a big problem	no	married	secondary	no	respondent alone
LS8	20	460729	47	butha-buthe	rural	higher	methodist	male	not at all	not at all	at least once a week	richest	no births	32	2			no	yes						not a big problem	no	married	secondary	yes	respondent alone
LS8	20	460729	34	butha-buthe	rural	secondary	methodist	male	not at all	at least once a week	at least once a week	richer	1	25	2			no	no						not a big problem	no	married	secondary	no	respondent and husband/partner
LS8	20	460729	20	butha-buthe	rural	secondary	pentecostal	female	not at all	at least once a week	not at all	richer	no births		0			no	no						not a big problem	yes	never in union		no
LS8	20	460729	15	butha-buthe	rural	secondary	other christian	male	not at all	not at all	at least once a week	middle	no births		0			no	no						not a big problem	no	never in union		no
LS8	20	460729	38	butha-buthe	rural	secondary	methodist	male	not at all	at least once a week	at least once a week	richer	no births	24	2			yes	no						not a big problem	yes	married	primary	no	respondent alone
LS8	20	460729	23	butha-buthe	rural	secondary	methodist	male	not at all	at least once a week	not at all	richer	1	22	1			no	yes	no	yes	no	2	7	not a big problem	no	married	secondary	yes	respondent alone
LS8	20	460729	31	butha-buthe	rural	secondary	other christian	male	not at all	at least once a week	not at all	middle	1	19	3			yes	no	yes	yes	no	3	6	not a big problem	no	married	secondary	no	husband/partner alone
LS8	20	460729	18	butha-buthe	rural	secondary	other christian	female	not at all	not at all	not at all	middle	no births		0			yes	yes						big problem	no	never in union		no
LS8	21	942058	42	butha-buthe	rural	primary	other christian	male	not at all	not at all	at least once a week	middle	1	14	4			no	no						not a big problem	no	married	primary	no	respondent alone
LS8	21	942058	27	butha-buthe	rural	secondary	none	male	not at all	not at all	less than once a week	middle	no births	17	2			no	no						not a big problem	no	never in union		no
LS8	21	942058	39	butha-buthe	rural	primary	other christian	male	not at all	at least once a week	not at all	poorer	no births	23	1	then		no	no						big problem	no	married	primary	no	respondent alone
LS8	21	942058	16	butha-buthe	rural	secondary	other christian	male	not at all	less than once a week	not at all	middle	no births		0			no	yes						big problem	no	never in union		no
LS8	21	942058	27	butha-buthe	rural	secondary	other christian	male	not at all	less than once a week	at least once a week	middle	1	19	2			yes	yes						not a big problem	no	married	primary	no	respondent and husband/partner
LS8	21	942058	35	butha-buthe	rural	secondary	other christian	male	not at all	not at all	at least once a week	richest	no births	26	1			no	yes						big problem	no	married	primary	no	respondent alone
LS8	21	942058	39	butha-buthe	rural	secondary	lesotho evangelical church	female	not at all	at least once a week	at least once a week	richer	no births	23	3			no	yes						not a big problem	no	married	secondary	no	respondent alone
LS8	21	942058	22	butha-buthe	rural	secondary	other christian	male	not at all	less than once a week	not at all	middle	1	21	1			no	yes	no	yes	no	1	8	not a big problem	no	married	secondary	no	respondent and husband/partner
LS8	21	942058	28	butha-buthe	rural	primary	none	male	not at all	less than once a week	at least once a week	richer	1	24	1			yes	yes						not a big problem	no	married	secondary	no	respondent alone
LS8	21	942058	27	butha-buthe	rural	secondary	other christian	male	not at all	not at all	not at all	middle	no births	16	1	then		no	yes						not a big problem	no	married	no education	no	respondent alone
LS8	21	942058	25	butha-buthe	rural	secondary	other christian	male	not at all	at least once a week	not at all	poorest	1	20	2			no	no	no	yes	no	6	3	not a big problem	no	married	no education	no	husband/partner alone
LS8	21	942058	47	butha-buthe	rural	higher	lesotho evangelical church	male	at least once a week	at least once a week	at least once a week	richest	no births	24	2			no	no						big problem	no	married	secondary	yes	respondent alone
LS8	21	942058	16	butha-buthe	rural	secondary	other christian	male	not at all	less than once a week	at least once a week	richest	no births		0			no	yes						not a big problem	no	never in union		no
LS8	21	942058	24	butha-buthe	rural	secondary	seventh day adventist	male	not at all	not at all	not at all	richest	no births	15	1			no	yes						not a big problem	no	married	primary	yes	respondent alone
LS8	21	942058	24	butha-buthe	rural	secondary	lesotho evangelical church	male	not at all	less than once a week	at least once a week	richer	1	20	1			no	yes						not a big problem	no	married	higher	no	respondent and husband/partner
LS8	21	942058	44	butha-buthe	rural	higher	roman catholic	male	at least once a week	at least once a week	at least once a week	richest	no births	20	3			yes	no						not a big problem	no	married	secondary	no	respondent alone
LS8	21	942058	39	butha-buthe	rural	secondary	other christian	male	not at all	at least once a week	not at all	poorer	1	16	3			no	yes	yes	no	no	1	8	not a big problem	no	married	no education	no	respondent and husband/partner
LS8	21	942058	33	butha-buthe	rural	secondary	other christian	male	not at all	at least once a week	less than once a week	richer	no births	22	1			no	no						big problem	no	married	secondary	yes	respondent alone
LS8	22	705490	41	butha-buthe	rural	secondary	other christian	female	not at all	less than once a week	not at all	poorer	1	21	3			yes	yes						big problem	no	married	secondary	yes	respondent alone
LS8	22	705490	16	butha-buthe	rural	secondary	other christian	female	not at all	not at all	less than once a week	poorer	no births		0			no	no						not a big problem	no	never in union		no
LS8	22	705490	30	butha-buthe	rural	secondary	other christian	male	not at all	less than once a week	not at all	middle	no births	22	2			yes	yes						not a big problem	no	married	secondary	no	respondent alone
LS8	22	705490	21	butha-buthe	rural	secondary	other christian	female	not at all	not at all	not at all	poorer	2	17	1			no	yes						not a big problem	no	never in union		no
LS8	22	705490	43	butha-buthe	rural	primary	other christian	male	not at all	at least once a week	not at all	poorest	no births	18	2			no	yes						not a big problem	no	married	primary	no	respondent and husband/partner
LS8	22	705490	23	butha-buthe	rural	secondary	other christian	male	not at all	less than once a week	not at all	poorest	1	19	1			no	yes						not a big problem	no	no longer living together/separated		no
LS8	22	705490	16	butha-buthe	rural	secondary	methodist	female	not at all	less than once a week	less than once a week	richest	no births		0			no	no						not a big problem	no	never in union		no
LS8	22	705490	24	butha-buthe	rural	higher	methodist	female	not at all	less than once a week	at least once a week	richer	1	23	1			no	yes	no	yes	no	5	4	not a big problem	no	never in union		no
LS8	22	705490	26	butha-buthe	rural	secondary	other christian	female	not at all	at least once a week	not at all	richer	1	25	1			yes	yes	yes	no	no	1	8	not a big problem	no	married	secondary	no	respondent alone
LS8	22	705490	33	butha-buthe	rural	secondary	other christian	male	not at all	less than once a week	at least once a week	richer	no births	16	0			yes	yes						not a big problem	no	married	secondary	no	respondent alone
LS8	22	705490	26	butha-buthe	rural	secondary	other christian	male	not at all	not at all	at least once a week	richer	1	21	1	later		no	yes						big problem	no	married	secondary	yes	respondent alone
LS8	22	705490	18	butha-buthe	rural	secondary	roman catholic	male	not at all	less than once a week	not at all	richer	1	18	1			no	yes	no	yes	no	4	5	not a big problem	no	never in union		no
LS8	22	705490	29	butha-buthe	rural	secondary	other christian	male	not at all	not at all	at least once a week	poorer	1	20	2			no	yes						not a big problem	no	married	primary	no	respondent and husband/partner
LS8	22	705490	26	butha-buthe	rural	secondary	roman catholic	male	not at all	at least once a week	not at all	middle	1	18	2			no	yes						not a big problem	no	married	primary	no	respondent alone
LS8	22	705490	48	butha-buthe	rural	secondary	lesotho evangelical church	female	not at all	at least once a week	at least once a week	richest	no births		0			no	yes						not a big problem	no	widowed		no
LS8	22	705490	25	butha-buthe	rural	secondary	methodist	male	not at all	at least once a week	not at all	richer	1	21	1			no	yes						not a big problem	yes	married	higher	no	respondent alone
LS8	22	705490	21	butha-buthe	rural	secondary	other christian	male	not at all	at least once a week	at least once a week	richer	no births		0			yes	no						not a big problem	yes	married	higher	yes	respondent alone
LS8	22	705490	42	butha-buthe	rural	secondary	pentecostal	male	not at all	not at all	not at all	middle	1	19	6			no	yes	no	yes	no	6	3	not a big problem	no	married	primary	no	respondent and husband/partner
LS8	22	705490	17	butha-buthe	rural	secondary	other christian	male	not at all	less than once a week	not at all	middle	no births		0			no	no						big problem	no	never in union		no
LS8	22	705490	17	butha-buthe	rural	secondary	other christian	male	less than once a week	at least once a week	at least once a week	richer	no births		0			no	no						not a big problem	no	never in union		no
LS8	23	422654	39	butha-buthe	rural	secondary	anglican church	male	at least once a week	at least once a week	at least once a week	richest	no births	18	2			no	no						big problem	no	married	primary	yes	respondent and husband/partner
LS8	23	422654	35	butha-buthe	rural	higher	anglican church	female	not at all	at least once a week	at least once a week	richer	1	31	0			yes	yes						not a big problem	no	no longer living together/separated		no
LS8	23	422654	45	butha-buthe	rural	secondary	anglican church	female	not at all	not at all	not at all	middle	no births	20	3			no	no						not a big problem	no	widowed		yes
LS8	23	422654	18	butha-buthe	rural	secondary	other christian	female	not at all	less than once a week	not at all	middle	no births		0			yes	no						not a big problem	no	never in union		no
LS8	23	422654	34	butha-buthe	rural	secondary	seventh day adventist	male	less than once a week	at least once a week	at least once a week	middle	1	20	4			no	yes						not a big problem	no	married	higher	no	respondent and husband/partner
LS8	23	422654	42	butha-buthe	rural	higher	anglican church	male	less than once a week	not at all	at least once a week	richest	no births	16	2			no	no						big problem	no	married	secondary	yes	respondent alone
LS8	23	422654	19	butha-buthe	rural	higher	anglican church	male	not at all	less than once a week	at least once a week	richest	no births		0			no	yes						not a big problem	no	never in union		no
LS8	23	422654	22	butha-buthe	rural	secondary	other christian	male	not at all	at least once a week	not at all	poorer	1	20	1			no	yes	yes	yes	no	3	6	big problem	no	married	secondary	no	respondent and husband/partner
LS8	23	422654	26	butha-buthe	rural	secondary	pentecostal	female	less than once a week	at least once a week	not at all	richer	no births	17	2			yes	yes						big problem	yes	married	primary	yes	husband/partner alone
LS8	23	422654	16	butha-buthe	rural	secondary	anglican church	male	not at all	at least once a week	not at all	middle	no births		0			yes	no						big problem	no	never in union		no
LS8	23	422654	22	butha-buthe	rural	secondary	other christian	male	not at all	less than once a week	not at all	poorer	1	20	1			yes	yes	no	yes	no	5	4	big problem	no	married	secondary	no	respondent and husband/partner
LS8	23	422654	20	butha-buthe	rural	secondary	other christian	female	not at all	at least once a week	not at all	middle	2	18	2			no	yes	no	yes	no	4	5	big problem	no	married	secondary	no	respondent and husband/partner
LS8	23	422654	17	butha-buthe	rural	secondary	other christian	female	not at all	less than once a week	not at all	middle	no births		0			no	no						not a big problem	no	never in union		no
LS8	24	578080	22	butha-buthe	rural	secondary	roman catholic	male	not at all	not at all	less than once a week	middle	1	22	1			no	yes	no	yes	no	2	8	not a big problem	no	married	higher	no	respondent and husband/partner
LS8	24	578080	37	butha-buthe	rural	higher	pentecostal	female	less than once a week	less than once a week	not at all	middle	no births	23	3			yes	yes						big problem	no	divorced		yes
LS8	24	578080	26	butha-buthe	rural	higher	pentecostal	female	at least once a week	not at all	not at all	middle	no births		0			no	yes						big problem	no	never in union		no
LS8	24	578080	41	butha-buthe	rural	primary	pentecostal	female	not at all	not at all	not at all	poorer	no births	18	1			no	yes						big problem	no	widowed		yes
LS8	24	578080	37	butha-buthe	rural	secondary	pentecostal	male	less than once a week	less than once a week	at least once a week	middle	no births	22	2			yes	no						big problem	yes	married	secondary	yes	respondent and husband/partner
LS8	24	578080	45	butha-buthe	rural	primary	pentecostal	male	not at all	not at all	not at all	poorer	no births	19	6			no	yes						big problem	no	married	secondary	no	respondent alone
LS8	24	578080	22	butha-buthe	rural	secondary	pentecostal	male	not at all	not at all	less than once a week	poorer	no births		0			yes	yes						big problem	no	never in union		no
LS8	24	578080	20	butha-buthe	rural	secondary	pentecostal	male	not at all	not at all	not at all	poorer	no births		0			yes	yes						big problem	no	never in union		no
LS8	24	578080	36	butha-buthe	rural	secondary	roman catholic	male	at least once a week	not at all	at least once a week	middle	no births	22	2			yes	yes						big problem	no	married	secondary	no	respondent alone
LS8	24	578080	49	butha-buthe	rural	secondary	pentecostal	female	not at all	at least once a week	not at all	middle	no births		0			no	yes						big problem	no	widowed		no
LS8	24	578080	34	butha-buthe	rural	secondary	anglican church	female	not at all	at least once a week	at least once a week	middle	no births	28	1			no	yes						big problem	no	living with partner	no education	no	respondent and husband/partner
LS8	24	578080	16	butha-buthe	rural	secondary	pentecostal	male	not at all	not at all	not at all	middle	no births		0			no	no						not a big problem	no	never in union		no
LS8	24	578080	42	butha-buthe	rural	secondary	pentecostal	male	not at all	less than once a week	at least once a week	richer	1	23	3			no	yes	no	yes	no	1	8	not a big problem	no	married	secondary	yes	respondent alone
LS8	24	578080	35	butha-buthe	rural	secondary	roman catholic	male	less than once a week	at least once a week	less than once a week	middle	no births		0			no	yes						not a big problem	no	married	primary	no	respondent and husband/partner
LS8	24	578080	34	butha-buthe	rural	secondary	pentecostal	female	not at all	not at all	not at all	poorer	no births	20	2			no	no						big problem	no	married	secondary	no	respondent alone
LS8	25	555649	20	butha-buthe	rural	secondary	pentecostal	female	not at all	not at all	not at all	poorer	1	18	1			no	yes	no	yes	no	6	3	big problem	no	married	primary	no	respondent alone
LS8	25	555649	18	butha-buthe	rural	secondary	pentecostal	female	not at all	not at all	at least once a week	poorer	no births		0			yes	yes						big problem	no	never in union		no
LS8	25	555649	16	butha-buthe	rural	secondary	pentecostal	female	not at all	less than once a week	at least once a week	poorer	no births		0			no	no						not a big problem	no	never in union		no
LS8	25	555649	30	butha-buthe	rural	secondary	anglican church	female	not at all	less than once a week	not at all	poorer	1	23	2			no	yes	no	yes	no	1	4	not a big problem	no	married	primary	no	respondent and husband/partner
LS8	25	555649	34	butha-buthe	rural	primary	pentecostal	male	at least once a week	not at all	not at all	middle	no births	19	2			yes	yes						big problem	no	married	primary	no	husband/partner alone
LS8	25	555649	15	butha-buthe	rural	secondary	pentecostal	male	at least once a week	not at all	not at all	middle	no births		0			no	yes						not a big problem	no	never in union		no
LS8	25	555649	21	butha-buthe	rural	secondary	roman catholic	male	not at all	not at all	not at all	poorer	no births		0			no	no						not a big problem	no	never in union		no
LS8	25	555649	16	butha-buthe	rural	secondary	roman catholic	male	at least once a week	not at all	not at all	poorer	no births		0			no	yes						big problem	no	never in union		no
LS8	25	555649	33	butha-buthe	rural	secondary	pentecostal	male	not at all	not at all	not at all	poorer	1	18	3			no	yes						not a big problem	no	married	secondary	no	respondent and husband/partner
LS8	25	555649	23	butha-buthe	rural	secondary	pentecostal	male	not at all	less than once a week	not at all	poorest	1	18	1			no	yes						not a big problem	no	married	secondary	yes	respondent alone
LS8	25	555649	20	butha-buthe	rural	higher	other christian	female	not at all	less than once a week	less than once a week	poorer	no births		0			no	yes						big problem	no	never in union		yes
LS8	25	555649	38	butha-buthe	rural	secondary	roman catholic	male	not at all	not at all	not at all	poorer	no births	14	2			yes	yes						big problem	no	married	secondary	no	respondent and husband/partner
LS8	25	555649	37	butha-buthe	rural	primary	pentecostal	female	not at all	not at all	at least once a week	middle	no births	19	1			no	yes						big problem	no	no longer living together/separated		no
LS8	25	555649	29	butha-buthe	rural	secondary	pentecostal	female	less than once a week	at least once a week	not at all	middle	1	28	1			no	yes	yes	yes	no	2	8	not a big problem	yes	married	higher	no	respondent alone
LS8	25	555649	35	butha-buthe	rural	primary	pentecostal	male	not at all	at least once a week	not at all	middle	no births	19	2			no	yes						not a big problem	no	married	primary	yes	respondent alone
LS8	25	555649	24	butha-buthe	rural	secondary	pentecostal	male	not at all	at least once a week	at least once a week	poorer	1	22	1			no	yes	no	yes	no	3	7	big problem	no	married	secondary	no	respondent alone
LS8	25	555649	39	butha-buthe	rural	primary	roman catholic	male	not at all	at least once a week	not at all	richer	no births	23	2			no	yes						big problem	no	married	primary	no	respondent alone
LS8	25	555649	41	butha-buthe	rural	secondary	pentecostal	female	not at all	not at all	not at all	middle	no births	23	2		2	no	yes						not a big problem	no	no longer living together/separated		no
LS8	26	341696	37	butha-buthe	rural	secondary	roman catholic	female	not at all	at least once a week	less than once a week	poorest	no births	18	2			no	yes						big problem	yes	living with partner	don't know	yes	husband/partner alone
LS8	26	341696	34	butha-buthe	rural	secondary	roman catholic	female	less than once a week	less than once a week	less than once a week	poorest	no births	22	2	not at all		no	yes						not a big problem	no	divorced		yes
LS8	26	341696	17	butha-buthe	rural	secondary	pentecostal	male	not at all	less than once a week	not at all	poorest	1	16	1			no	yes	no	yes	no	6	4	not a big problem	no	married	primary	yes	respondent alone
LS8	26	341696	29	butha-buthe	rural	secondary	pentecostal	male	not at all	not at all	not at all	poorer	no births	18	2			yes	yes						not a big problem	no	married	secondary	no	husband/partner alone
LS8	26	341696	37	butha-buthe	rural	secondary	pentecostal	male	not at all	not at all	not at all	poorer	no births	17	3			no	no						big problem	no	married	primary	yes	respondent and husband/partner
LS8	26	341696	34	butha-buthe	rural	secondary	pentecostal	male	not at all	not at all	less than once a week	poorest	no births	22	2			no	yes						big problem	no	no longer living together/separated		yes
LS8	26	341696	44	butha-buthe	rural	primary	roman catholic	male	less than once a week	less than once a week	not at all	poorer	no births		0			no	yes						not a big problem	no	married	secondary	no	husband/partner alone
LS8	26	341696	15	butha-buthe	rural	secondary	roman catholic	male	not at all	not at all	not at all	poorer	no births		0			no	no						big problem	no	never in union		no
LS8	26	341696	46	butha-buthe	rural	primary	pentecostal	male	not at all	not at all	not at all	poorest	no births	24	5			no	yes						not a big problem	no	married	primary	no	respondent and husband/partner
LS8	26	341696	23	butha-buthe	rural	secondary	pentecostal	male	not at all	not at all	not at all	poorest	1	19	1			no	yes						big problem	no	married	primary	no	respondent and husband/partner
LS8	26	341696	35	butha-buthe	rural	primary	lesotho evangelical church	male	not at all	less than once a week	not at all	poorest	1	21	3			no	yes						big problem	no	married	no education	no	respondent and husband/partner
LS8	26	341696	20	butha-buthe	rural	primary	pentecostal	male	less than once a week	less than once a week	not at all	poorer	1	17	1			yes	no	yes	no	no	1	9	not a big problem	no	married	primary	no	respondent alone
LS8	26	341696	45	butha-buthe	rural	primary	roman catholic	male	not at all	not at all	not at all	poorest	no births	20	2			no	no						not a big problem	no	married	primary	no	respondent alone
LS8	26	341696	21	butha-buthe	rural	secondary	pentecostal	female	not at all	not at all	not at all	poorest	1	20	1			no	yes	no	no	no	2	8	not a big problem	no	married	primary	yes	husband/partner alone
LS8	26	341696	18	butha-buthe	rural	secondary	pentecostal	female	not at all	not at all	not at all	poorest	no births		0			no	no						not a big problem	no	married	primary	no	respondent alone
LS8	27	503171	29	butha-buthe	urban	higher	pentecostal	female	less than once a week	less than once a week	at least once a week	richer	1	26	1			no	yes						not a big problem	no	married	higher	yes	respondent and husband/partner
LS8	27	503171	35	butha-buthe	urban	secondary	pentecostal	male	not at all	less than once a week	at least once a week	richest	1	25	2			no	yes	no	yes	no	5	4	not a big problem	no	married	higher	yes	husband/partner alone
LS8	27	503171	15	butha-buthe	urban	secondary	pentecostal	male	not at all	not at all	at least once a week	richer	no births		0			yes	yes						not a big problem	no	never in union		no
LS8	27	503171	49	butha-buthe	urban	primary	pentecostal	male	not at all	not at all	at least once a week	richer	no births	20	2			no	yes						big problem	no	married	primary	no	respondent and husband/partner
LS8	27	503171	22	butha-buthe	urban	secondary	pentecostal	male	less than once a week	less than once a week	at least once a week	richer	1	19	1			yes	no	yes	no	no	1	8	not a big problem	no	married	secondary	yes	respondent alone
LS8	27	503171	48	butha-buthe	urban	primary	pentecostal	female	not at all	less than once a week	not at all	middle	no births	19	3			yes	no						not a big problem	no	divorced		yes
LS8	27	503171	32	butha-buthe	urban	secondary	methodist	male	not at all	not at all	not at all	poorer	no births	16	3			no	no						not a big problem	no	married	secondary	no	respondent alone
LS8	27	503171	35	butha-buthe	urban	primary	pentecostal	male	less than once a week	at least once a week	not at all	poorest	2	20	4			no	yes	yes	yes	yes	4	5	not a big problem	no	married	primary	no	respondent and husband/partner
LS8	27	503171	31	butha-buthe	urban	higher	lesotho evangelical church	female	at least once a week	not at all	at least once a week	richest	1	28	1			no	no						not a big problem	no	married	higher	yes	respondent and husband/partner
LS8	27	503171	19	butha-buthe	urban	secondary	pentecostal	female	not at all	at least once a week	at least once a week	richest	no births		0			no	no						not a big problem	no	never in union		yes
LS8	27	503171	33	butha-buthe	urban	secondary	roman catholic	male	less than once a week	at least once a week	at least once a week	richest	1	21	3			no	no						not a big problem	no	married	secondary	yes	respondent alone
LS8	27	503171	42	butha-buthe	urban	higher	pentecostal	female	not at all	at least once a week	not at all	middle	no births	27	1			no	no						not a big problem	no	never in union		yes
LS8	27	503171	30	butha-buthe	urban	secondary	pentecostal	male	less than once a week	at least once a week	at least once a week	middle	no births	25	1			no	yes						not a big problem	no	married	secondary	no	respondent alone
LS8	27	503171	19	butha-buthe	urban	secondary	pentecostal	male	not at all	not at all	less than once a week	richer	no births		0			no	no						not a big problem	no	never in union		no
LS8	27	503171	41	butha-buthe	urban	secondary	pentecostal	male	not at all	at least once a week	at least once a week	richer	no births	30	2			no	no						not a big problem	no	married	secondary	no	respondent and husband/partner
LS8	27	503171	36	butha-buthe	urban	primary	pentecostal	male	not at all	at least once a week	at least once a week	middle	1	23	2			yes	yes	no	yes	no	4	4	big problem	no	married	secondary	no	respondent alone
LS8	27	503171	28	butha-buthe	urban	secondary	roman catholic	male	not at all	not at all	not at all	middle	1	22	2			no	yes	no	yes	no	2	7	not a big problem	no	married	secondary	no	respondent and husband/partner
LS8	27	503171	35	butha-buthe	urban	secondary	pentecostal	female	at least once a week	at least once a week	at least once a week	poorer	no births	17	4			yes	no						not a big problem	no	married	secondary	no	respondent alone
LS8	27	503171	18	butha-buthe	urban	secondary	pentecostal	female	not at all	at least once a week	at least once a week	poorer	no births		0			yes	no						not a big problem	no	never in union		no
LS8	27	503171	30	butha-buthe	urban	secondary	pentecostal	female	not at all	not at all	at least once a week	richer	no births	20	1			yes	yes						not a big problem	no	no longer living together/separated		no
LS8	27	503171	26	butha-buthe	urban	secondary	pentecostal	female	not at all	less than once a week	less than once a week	richer	1	25	1			no	yes	no	yes	no	3	6	not a big problem	no	never in union		no
LS8	28	528090	25	butha-buthe	urban	secondary	pentecostal	male	not at all	at least once a week	not at all	poorest	no births		0			no	no						not a big problem	no	never in union		no
LS8	28	528090	18	butha-buthe	urban	secondary	pentecostal	male	less than once a week	at least once a week	not at all	poorest	no births		0			no	no						not a big problem	no	never in union		no
LS8	28	528090	23	butha-buthe	urban	secondary	other christian	male	less than once a week	less than once a week	not at all	richer	1	22	1			no	yes	yes	no	no	1	8	not a big problem	no	married	secondary	no	respondent alone
LS8	28	528090	24	butha-buthe	urban	secondary	pentecostal	female	not at all	less than once a week	not at all	poorer	1	20	1			yes	yes						not a big problem	no	married	secondary	no	someone else
LS8	28	528090	18	butha-buthe	urban	secondary	pentecostal	female	not at all	at least once a week	less than once a week	poorer	no births		0			yes	no						big problem	no	never in union		no
LS8	28	528090	45	butha-buthe	urban	secondary	methodist	male	not at all	not at all	not at all	middle	no births	19	2			no	yes						not a big problem	no	married	secondary	yes	husband/partner alone
LS8	28	528090	38	butha-buthe	urban	primary	pentecostal	male	not at all	less than once a week	less than once a week	poorer	no births	19	2			no	no						not a big problem	no	married	no education	no	respondent alone
LS8	28	528090	35	butha-buthe	urban	secondary	lesotho evangelical church	male	at least once a week	less than once a week	not at all	middle	no births	20	1			no	yes						not a big problem	no	married	secondary	no	respondent alone
LS8	28	528090	15	butha-buthe	urban	secondary	pentecostal	male	not at all	not at all	not at all	middle	no births		0			yes	no						not a big problem	no	never in union		no
LS8	28	528090	15	butha-buthe	urban	secondary	pentecostal	male	not at all	not at all	less than once a week	middle	no births		0			yes	no						not a big problem	no	never in union		no
LS8	29	718039	35	butha-buthe	urban	higher	roman catholic	female	not at all	less than once a week	less than once a week	richest	1	24	2			no	no	no	yes	no	1	8	not a big problem	no	no longer living together/separated		yes
LS8	29	718039	21	butha-buthe	urban	secondary	pentecostal	female	not at all	less than once a week	at least once a week	richest	1	17	1			no	yes						not a big problem	no	never in union		yes
LS8	29	718039	47	butha-buthe	urban	higher	pentecostal	male	less than once a week	at least once a week	at least once a week	richest	no births	19	1			yes	yes						not a big problem	no	married	higher	yes	respondent and husband/partner
LS8	29	718039	42	butha-buthe	urban	higher	pentecostal	male	at least once a week	less than once a week	at least once a week	richest	no births	24	3		3	no	yes						not a big problem	no	married	secondary	yes	respondent alone
LS8	29	718039	47	butha-buthe	urban	primary	lesotho evangelical church	male	not at all	less than once a week	at least once a week	richest	no births	18	3			no	yes						not a big problem	no	widowed		yes
LS8	29	718039	42	butha-buthe	urban	secondary	anglican church	male	not at all	not at all	at least once a week	richest	no births	20	3			no	yes						not a big problem	no	married	secondary	yes	respondent alone
LS8	29	718039	15	butha-buthe	urban	secondary	pentecostal	male	not at all	not at all	at least once a week	richest	no births		0			no	no						not a big problem	no	never in union		no
LS8	29	718039	37	butha-buthe	urban	secondary	pentecostal	male	less than once a week	less than once a week	less than once a week	richer	no births	23	1			no	no						not a big problem	no	married	secondary	yes	respondent alone
LS8	29	718039	32	butha-buthe	urban	higher	pentecostal	female	not at all	not at all	at least once a week	richest	no births	17	1			no	yes						not a big problem	no	no longer living together/separated		yes
LS8	29	718039	38	butha-buthe	urban	secondary	pentecostal	male	less than once a week	at least once a week	at least once a week	richest	no births	21	3			yes	yes						not a big problem	no	divorced		no
LS8	29	718039	25	butha-buthe	urban	secondary	lesotho evangelical church	male	not at all	at least once a week	at least once a week	richest	1	23	1			no	yes	no	yes	no	1	8	not a big problem	no	never in union		no
LS8	29	718039	16	butha-buthe	urban	secondary	lesotho evangelical church	male	less than once a week	at least once a week	at least once a week	richest	no births		0			yes	yes						not a big problem	no	never in union		no
LS8	29	718039	45	butha-buthe	urban	secondary	pentecostal	male	not at all	not at all	at least once a week	richest	no births	26	1			no	yes						not a big problem	no	married	higher	yes	respondent alone
LS8	29	718039	40	butha-buthe	urban	higher	roman catholic	male	at least once a week	less than once a week	at least once a week	richest	no births	26	2			no	yes						not a big problem	no	married	higher	yes	respondent alone
LS8	29	718039	30	butha-buthe	urban	higher	lesotho evangelical church	female	not at all	not at all	at least once a week	richest	no births	21	1			no	no						not a big problem	yes	divorced		no
LS8	29	718039	17	butha-buthe	urban	secondary	pentecostal	female	not at all	not at all	at least once a week	richer	no births		0			no	yes						big problem	no	never in union		no
LS8	29	718039	43	butha-buthe	urban	higher	pentecostal	male	not at all	not at all	at least once a week	richest	no births	28	1			no	yes						not a big problem	no	married	higher	yes	respondent alone
LS8	29	718039	35	butha-buthe	urban	higher	anglican church	male	at least once a week	less than once a week	at least once a week	richest	1	24	2			yes	yes	yes	no	no	3	7	not a big problem	no	married	higher	yes	husband/partner alone
LS8	29	718039	22	butha-buthe	urban	secondary	pentecostal	male	not at all	less than once a week	at least once a week	richest	no births		0			yes	yes						not a big problem	no	never in union		yes
LS8	29	718039	46	butha-buthe	urban	primary	roman catholic	female	not at all	less than once a week	less than once a week	richer	no births	21	2			no	yes						not a big problem	no	married	primary	no	respondent alone
LS8	29	718039	18	butha-buthe	urban	secondary	roman catholic	male	not at all	not at all	less than once a week	richest	no births		0			no	yes						not a big problem	no	never in union		no
LS8	29	718039	35	butha-buthe	urban	secondary	seventh day adventist	female	not at all	less than once a week	at least once a week	richest	no births	18	2			no	yes						not a big problem	no	no longer living together/separated		yes
LS8	29	718039	27	butha-buthe	urban	higher	roman catholic	male	less than once a week	less than once a week	less than once a week	richest	1	26	1			yes	yes	no	yes	no	1	7	not a big problem	yes	married	secondary	yes	respondent and husband/partner
LS8	29	718039	18	butha-buthe	urban	primary	pentecostal	male	less than once a week	at least once a week	not at all	richest	no births		0			no	no						not a big problem	no	never in union		yes
LS8	30	497751	47	butha-buthe	urban	higher	pentecostal	male	not at all	not at all	at least once a week	richest	no births	26	2			no	yes						not a big problem	no	married	higher	yes	respondent and husband/partner
LS8	30	497751	36	butha-buthe	urban	higher	pentecostal	male	at least once a week	at least once a week	at least once a week	richest	1	25	2			no	no						not a big problem	no	married	higher	yes	respondent alone
LS8	30	497751	47	butha-buthe	urban	higher	pentecostal	male	not at all	not at all	at least once a week	richest	no births	23	2			no	no						not a big problem	no	married	secondary	yes	respondent and husband/partner
LS8	30	497751	34	butha-buthe	urban	secondary	pentecostal	male	not at all	not at all	not at all	richest	1	25	2			no	yes	no	yes	no	3	8	not a big problem	no	married	higher	yes	respondent alone
LS8	30	497751	30	butha-buthe	urban	higher	anglican church	male	less than once a week	at least once a week	at least once a week	richest	no births		0			no	no						not a big problem	no	married	higher	no	respondent and husband/partner
LS8	30	497751	17	butha-buthe	urban	secondary	lesotho evangelical church	male	not at all	not at all	less than once a week	richest	no births		0			no	yes						not a big problem	no	never in union		no
LS8	30	497751	37	butha-buthe	urban	higher	lesotho evangelical church	female	not at all	less than once a week	at least once a week	richest	no births	28	2			no	yes						not a big problem	yes	divorced		yes
LS8	30	497751	33	butha-buthe	urban	secondary	lesotho evangelical church	female	not at all	not at all	at least once a week	richest	1	20	3			yes	yes	no	yes	no	6	3	not a big problem	no	never in union		yes
LS8	30	497751	32	butha-buthe	urban	higher	lesotho evangelical church	male	at least once a week	at least once a week	at least once a week	richest	no births		0			no	yes						not a big problem	yes	married	higher	yes	respondent alone
LS8	30	497751	23	butha-buthe	urban	secondary	roman catholic	male	not at all	not at all	at least once a week	richest	no births	17	1			no	no						not a big problem	no	married	primary	yes	respondent and husband/partner
LS8	30	497751	30	butha-buthe	urban	higher	pentecostal	female	not at all	not at all	at least once a week	richest	no births	21	1			no	yes						not a big problem	yes	widowed		yes
LS8	30	497751	22	butha-buthe	urban	secondary	lesotho evangelical church	male	not at all	not at all	less than once a week	richest	no births		0			no	no						not a big problem	no	never in union		yes
LS8	30	497751	31	butha-buthe	urban	higher	pentecostal	male	less than once a week	at least once a week	at least once a week	richer	no births	21	2			yes	yes						not a big problem	no	divorced		no
LS8	30	497751	18	butha-buthe	urban	secondary	pentecostal	male	not at all	at least once a week	at least once a week	richer	1	18	1			no	yes	no	yes	no	2	9	not a big problem	no	never in union		no
LS8	30	497751	34	butha-buthe	urban	higher	lesotho evangelical church	male	not at all	less than once a week	at least once a week	richest	1	21	2			no	yes	yes	no	no	3	5	not a big problem	no	married	higher	no	respondent alone
LS8	30	497751	33	butha-buthe	urban	primary	lesotho evangelical church	male	not at all	less than once a week	at least once a week	richest	no births	18	2			yes	yes						big problem	no	married	primary	yes	respondent and husband/partner
LS8	30	497751	47	butha-buthe	urban	higher	pentecostal	male	at least once a week	not at all	at least once a week	richest	no births	25	2		2	no	no						not a big problem	no	married	higher	yes	respondent and husband/partner
LS8	30	497751	34	butha-buthe	urban	higher	anglican church	male	at least once a week	at least once a week	at least once a week	richest	no births	27	1			yes	no						not a big problem	yes	married	higher	yes	respondent and husband/partner
LS8	30	497751	23	butha-buthe	urban	higher	pentecostal	male	not at all	less than once a week	not at all	richest	no births		0			no	no						not a big problem	no	never in union		yes
LS8	30	497751	37	butha-buthe	urban	higher	roman catholic	male	at least once a week	at least once a week	at least once a week	richer	no births	23	2			no	yes						not a big problem	no	married	higher	yes	respondent alone
LS8	30	497751	41	butha-buthe	urban	secondary	lesotho evangelical church	male	not at all	at least once a week	less than once a week	richest	no births	21	2			no	yes						not a big problem	no	married	secondary	yes	respondent and husband/partner
LS8	31	742418	31	butha-buthe	urban	secondary	anglican church	female	at least once a week	at least once a week	at least once a week	richer	no births	16	1			no	yes						not a big problem	no	never in union		yes
LS8	31	742418	41	butha-buthe	urban	secondary	pentecostal	male	not at all	less than once a week	not at all	middle	no births	20	4			no	no						not a big problem	no	married	secondary	yes	respondent and husband/partner
LS8	31	742418	17	butha-buthe	urban	secondary	pentecostal	male	not at all	not at all	not at all	middle	no births		0			no	no						not a big problem	no	never in union		no
LS8	31	742418	25	butha-buthe	urban	secondary	roman catholic	female	not at all	less than once a week	less than once a week	middle	1	23	1			no	yes	yes	no	no	1	8	not a big problem	no	married	primary	no	respondent alone
LS8	31	742418	48	butha-buthe	urban	primary	pentecostal	male	not at all	at least once a week	not at all	poorer	2	30	6			no	no	yes	yes	no	9	2	big problem	no	married	primary	no	respondent and husband/partner
LS8	31	742418	37	butha-buthe	urban	secondary	pentecostal	female	not at all	less than once a week	less than once a week	poorer	1	17	5		5+	no	yes	yes	no	no	5	4	not a big problem	no	widowed		yes
LS8	31	742418	32	butha-buthe	urban	primary	pentecostal	female	less than once a week	not at all	not at all	poorer	no births	16	2			no	no						not a big problem	no	no longer living together/separated		no
LS8	31	742418	40	butha-buthe	urban	higher	pentecostal	female	at least once a week	at least once a week	at least once a week	richest	no births	24	2			no	no						not a big problem	no	married	higher	no	respondent alone
LS8	31	742418	16	butha-buthe	urban	secondary	pentecostal	female	not at all	not at all	not at all	richest	no births		0			no	no						not a big problem	no	never in union		no
LS8	31	742418	27	butha-buthe	urban	higher	anglican church	male	not at all	at least once a week	less than once a week	richest	1	23	1			no	no						not a big problem	no	married	higher	yes	respondent alone
LS8	31	742418	22	butha-buthe	urban	higher	roman catholic	female	not at all	not at all	at least once a week	richest	no births		0			no	yes						not a big problem	no	never in union		yes
LS8	31	742418	20	butha-buthe	urban	secondary	pentecostal	female	not at all	less than once a week	at least once a week	richest	no births		0			yes	yes						not a big problem	no	never in union		no
LS8	31	742418	42	butha-buthe	urban	higher	roman catholic	male	not at all	at least once a week	at least once a week	richest	no births	26	1			no	yes						not a big problem	no	married	secondary	yes	respondent alone
LS8	31	742418	15	butha-buthe	urban	secondary	roman catholic	male	not at all	not at all	at least once a week	richest	no births		0			no	yes						not a big problem	no	never in union		no
LS8	31	742418	43	butha-buthe	urban	secondary	roman catholic	female	at least once a week	less than once a week	at least once a week	richer	no births	17	1			no	yes						not a big problem	no	widowed		yes
LS8	31	742418	37	butha-buthe	urban	secondary	pentecostal	male	not at all	at least once a week	at least once a week	richest	no births	19	3			no	yes						not a big problem	no	married	secondary	yes	respondent alone
LS8	31	742418	23	butha-buthe	urban	secondary	seventh day adventist	male	not at all	less than once a week	at least once a week	richer	no births		0			no	yes	yes	no	no	4	6	not a big problem	no	married	secondary	no	respondent alone
LS8	31	742418	25	butha-buthe	urban	higher	roman catholic	female	not at all	at least once a week	less than once a week	richest	no births		0			no	yes						not a big problem	no	never in union		yes
LS8	31	742418	41	butha-buthe	urban	secondary	lesotho evangelical church	male	not at all	less than once a week	at least once a week	richer	no births	20	1			no	yes						not a big problem	no	never in union		yes
LS8	31	742418	27	butha-buthe	urban	secondary	pentecostal	female	not at all	at least once a week	at least once a week	richest	1	25	0			no	yes	yes	no	no	3	9	big problem	no	no longer living together/separated		yes
LS8	31	742418	31	butha-buthe	urban	secondary	pentecostal	male	not at all	at least once a week	at least once a week	richest	1	27	1			no	no						not a big problem	no	married	don't know	no	respondent alone
LS8	32	468269	20	butha-buthe	urban	secondary	anglican church	male	less than once a week	not at all	not at all	middle	1	17	1			no	yes						not a big problem	no	never in union		no
LS8	32	468269	16	butha-buthe	urban	secondary	pentecostal	male	less than once a week	less than once a week	not at all	middle	no births		0			no	yes						not a big problem	no	never in union		no
LS8	32	468269	25	butha-buthe	urban	higher	lesotho evangelical church	female	not at all	at least once a week	at least once a week	richest	no births	20	1			no	yes						not a big problem	no	never in union		yes
LS8	32	468269	20	butha-buthe	urban	primary	pentecostal	female	less than once a week	at least once a week	at least once a week	richest	no births		0			yes	yes						not a big problem	no	no longer living together/separated		yes
LS8	32	468269	43	butha-buthe	urban	higher	lesotho evangelical church	female	not at all	at least once a week	at least once a week	richer	1	20	2			no	yes						not a big problem	yes	divorced		no
LS8	32	468269	44	butha-buthe	urban	primary	pentecostal	female	not at all	at least once a week	at least once a week	richer	no births	18	3			no	yes						not a big problem	no	married	primary	no	someone else
LS8	32	468269	26	butha-buthe	urban	secondary	lesotho evangelical church	female	less than once a week	at least once a week	at least once a week	richer	1	19	1	later		no	yes	yes	no	no	2	5	not a big problem	no	married	higher	no	respondent and husband/partner
LS8	32	468269	43	butha-buthe	urban	primary	lesotho evangelical church	female	less than once a week	less than once a week	not at all	richer	no births	18	3			no	yes						not a big problem	no	widowed		yes
LS8	32	468269	19	butha-buthe	urban	secondary	lesotho evangelical church	female	less than once a week	at least once a week	at least once a week	richer	no births		0			no	no						not a big problem	no	never in union		yes
LS8	32	468269	27	butha-buthe	urban	secondary	lesotho evangelical church	female	less than once a week	at least once a week	at least once a week	richer	no births	20	1			no	yes						big problem	no	never in union		no
LS8	32	468269	22	butha-buthe	urban	secondary	pentecostal	male	at least once a week	at least once a week	not at all	poorer	no births	12	1			no	no						not a big problem	no	married	secondary	no	respondent and husband/partner
LS8	32	468269	48	butha-buthe	urban	secondary	pentecostal	female	not at all	not at all	not at all	middle	no births		0			no	yes						not a big problem	no	never in union		yes
LS8	32	468269	27	butha-buthe	urban	secondary	pentecostal	female	not at all	not at all	not at all	poorer	no births	22	1			no	yes						big problem	no	no longer living together/separated		yes
LS8	32	468269	17	butha-buthe	urban	secondary	pentecostal	female	not at all	not at all	not at all	poorer	no births		0			no	no						not a big problem	no	never in union		yes
LS8	32	468269	30	butha-buthe	urban	secondary	pentecostal	male	not at all	at least once a week	less than once a week	middle	no births	20	2			no	yes						not a big problem	no	married	secondary	yes	respondent alone
LS8	32	468269	34	butha-buthe	urban	secondary	pentecostal	female	not at all	at least once a week	not at all	poorer	1	28	1			no	yes	yes	no	no	2	7	not a big problem	no	no longer living together/separated		yes
LS8	32	468269	40	butha-buthe	urban	primary	pentecostal	male	not at all	not at all	not at all	middle	no births	20	2			no	no						not a big problem	no	married	primary	no	respondent alone
LS8	32	468269	20	butha-buthe	urban	secondary	pentecostal	male	at least once a week	at least once a week	less than once a week	middle	1	20	1			no	yes	no	no	no	4	4	not a big problem	no	never in union		no
LS8	32	468269	18	butha-buthe	urban	secondary	pentecostal	male	not at all	not at all	not at all	middle	no births		0			no	yes						not a big problem	no	never in union		no
LS8	32	468269	18	butha-buthe	urban	secondary	pentecostal	male	not at all	at least once a week	not at all	middle	1	17	1			yes	yes	yes	no	no	1	8	not a big problem	no	never in union		yes
LS8	32	468269	49	butha-buthe	urban	secondary	methodist	male	not at all	at least once a week	not at all	middle	2	22	2			no	yes						big problem	no	married	primary	yes	respondent alone
LS8	32	468269	31	butha-buthe	urban	higher	roman catholic	female	less than once a week	less than once a week	at least once a week	richest	no births	22	1			no	yes						not a big problem	no	married	secondary	no	respondent alone
LS8	32	468269	32	butha-buthe	urban	higher	pentecostal	female	not at all	less than once a week	less than once a week	richer	no births	27	1			no	yes						big problem	no	married	secondary	yes	respondent alone
LS8	32	468269	35	butha-buthe	urban	secondary	pentecostal	female	not at all	not at all	less than once a week	richer	no births	25	1			no	yes						not a big problem	yes	married	secondary	yes	respondent alone
LS8	32	468269	23	butha-buthe	urban	secondary	roman catholic	female	not at all	less than once a week	at least once a week	richest	no births	18	1			no	yes						not a big problem	yes	never in union		no
LS8	32	468269	17	butha-buthe	urban	secondary	roman catholic	female	not at all	less than once a week	at least once a week	richest	no births		0			yes	yes						not a big problem	yes	never in union		no
LS8	32	468269	23	butha-buthe	urban	secondary	seventh day adventist	female	less than once a week	at least once a week	less than once a week	richer	no births		0			no	yes						not a big problem	no	never in union		yes
LS8	32	468269	34	butha-buthe	urban	higher	pentecostal	female	not at all	at least once a week	at least once a week	richest	no births	23	1			no	yes						not a big problem	no	married	secondary	no	respondent and husband/partner
LS8	33	618977	23	butha-buthe	urban	secondary	other christian	female	not at all	not at all	less than once a week	poorer	2	18	2			no	no	no	yes	no	7	7	not a big problem	no	no longer living together/separated		yes
LS8	33	618977	18	butha-buthe	urban	primary	pentecostal	female	not at all	not at all	not at all	poorer	1	17	1			no	yes	yes	yes	no	1	8	not a big problem	no	no longer living together/separated		no
LS8	33	618977	42	butha-buthe	urban	primary	pentecostal	female	not at all	not at all	not at all	poorest	2	24	6			no	yes	yes	yes	no	2	7	not a big problem	no	divorced		no
LS8	33	618977	33	butha-buthe	urban	secondary	anglican church	male	not at all	less than once a week	at least once a week	richer	no births	21	1			no	no						not a big problem	no	married	primary	yes	respondent alone
LS8	33	618977	36	butha-buthe	urban	secondary	roman catholic	female	not at all	at least once a week	at least once a week	richer	no births	18	2			no	yes						not a big problem	no	married	secondary	yes	respondent alone
LS8	33	618977	17	butha-buthe	urban	secondary	roman catholic	female	not at all	not at all	at least once a week	richer	no births		0			yes	yes						not a big problem	no	never in union		no
LS8	33	618977	28	butha-buthe	urban	secondary	pentecostal	female	not at all	less than once a week	at least once a week	richer	1	27	1			no	yes	no	yes	no	3	6	not a big problem	no	never in union		yes
LS8	33	618977	33	butha-buthe	urban	secondary	pentecostal	female	not at all	at least once a week	not at all	richer	no births	18	2			no	yes						not a big problem	no	no longer living together/separated		no
LS8	33	618977	25	butha-buthe	urban	secondary	pentecostal	female	less than once a week	not at all	not at all	richer	1	25	1			no	yes	yes	yes	yes	6	5	not a big problem	no	no longer living together/separated		no
LS8	33	618977	44	butha-buthe	urban	secondary	pentecostal	female	not at all	not at all	at least once a week	richest	no births	26	2			no	yes						not a big problem	no	no longer living together/separated		yes
LS8	33	618977	16	butha-buthe	urban	secondary	pentecostal	female	not at all	not at all	at least once a week	richest	no births		0			no	no						not a big problem	no	never in union		no
LS8	33	618977	43	butha-buthe	urban	higher	pentecostal	female	not at all	not at all	less than once a week	middle	no births	22	1			no	no						not a big problem	no	never in union		yes
LS8	33	618977	18	butha-buthe	urban	secondary	lesotho evangelical church	female	not at all	not at all	not at all	poorer	no births		0			no	no						not a big problem	no	never in union		yes
LS8	33	618977	46	butha-buthe	urban	secondary	pentecostal	female	not at all	at least once a week	not at all	middle	no births	19	1			no	yes						not a big problem	no	divorced		yes
LS8	33	618977	29	butha-buthe	urban	secondary	pentecostal	female	not at all	at least once a week	less than once a week	middle	no births	19	1			no	yes						not a big problem	no	no longer living together/separated		yes
LS8	34	871317	27	butha-buthe	urban	secondary	pentecostal	male	at least once a week	less than once a week	at least once a week	richer	1	23	1	then		yes	yes						not a big problem	no	married	secondary	no	respondent alone
LS8	34	871317	37	butha-buthe	urban	secondary	pentecostal	male	not at all	less than once a week	at least once a week	richest	no births	16	1			no	no						not a big problem	no	married	primary	yes	respondent and husband/partner
LS8	34	871317	19	butha-buthe	urban	secondary	pentecostal	male	not at all	less than once a week	at least once a week	richest	no births		0			no	no						not a big problem	no	never in union		no
LS8	34	871317	44	butha-buthe	urban	higher	lesotho evangelical church	female	less than once a week	at least once a week	not at all	richer	no births		0			yes	yes						not a big problem	no	never in union		no
LS8	34	871317	15	butha-buthe	urban	secondary	pentecostal	male	not at all	at least once a week	less than once a week	middle	no births		0			no	yes						not a big problem	no	never in union		no
LS8	34	871317	26	butha-buthe	urban	secondary	roman catholic	male	not at all	at least once a week	at least once a week	richest	1	17	2			no	yes	yes	yes	no	1	8	not a big problem	no	divorced		no
LS8	34	871317	38	butha-buthe	urban	secondary	roman catholic	male	at least once a week	at least once a week	less than once a week	richest	1	21	3		3	yes	yes	yes	yes	no	4	5	not a big problem	no	married	secondary	yes	respondent alone
LS8	34	871317	17	butha-buthe	urban	secondary	roman catholic	male	not at all	at least once a week	at least once a week	richest	no births		0			no	no						not a big problem	no	never in union		no
LS8	34	871317	34	butha-buthe	urban	secondary	lesotho evangelical church	male	at least once a week	at least once a week	at least once a week	richer	no births	22	1			no	yes						not a big problem	no	married	secondary	no	respondent alone
LS8	34	871317	24	butha-buthe	urban	secondary	pentecostal	male	not at all	at least once a week	not at all	richer	1	23	1			yes	yes	no	yes	no	1	8	not a big problem	no	married	secondary	no	respondent alone
LS8	34	871317	44	butha-buthe	urban	secondary	pentecostal	male	not at all	at least once a week	at least once a week	richer	no births	22	3			no	yes						not a big problem	no	married	primary	no	respondent alone
LS8	34	871317	44	butha-buthe	urban	primary	pentecostal	male	not at all	at least once a week	at least once a week	richer	no births	15	2			no	yes						not a big problem	no	no longer living together/separated		no
LS8	34	871317	35	butha-buthe	urban	higher	lesotho evangelical church	male	at least once a week	not at all	not at all	richer	no births	29	1			no	yes						not a big problem	no	married	secondary	no	respondent and husband/partner
LS8	34	871317	40	butha-buthe	urban	secondary	pentecostal	female	not at all	not at all	less than once a week	middle	no births	20	3			no	yes						not a big problem	no	married	primary	yes	respondent alone
LS8	34	871317	32	butha-buthe	urban	secondary	pentecostal	male	less than once a week	at least once a week	at least once a week	richest	no births	25	1			yes	yes						not a big problem	no	married	secondary	yes	respondent and husband/partner
LS8	34	871317	44	butha-buthe	urban	primary	roman catholic	female	not at all	less than once a week	not at all	richer	no births	21	2			no	no						not a big problem	no	widowed		no
LS8	34	871317	24	butha-buthe	urban	secondary	pentecostal	female	not at all	less than once a week	at least once a week	richer	no births		0			no	no						not a big problem	no	never in union		yes
LS8	34	871317	20	butha-buthe	urban	secondary	pentecostal	female	not at all	less than once a week	at least once a week	richer	1	18	1			no	no	no	yes	no	2	7	not a big problem	no	married	secondary	no	respondent alone
LS8	34	871317	34	butha-buthe	urban	higher	other christian	male	not at all	at least once a week	at least once a week	richer	no births		0			no	yes						not a big problem	no	never in union		yes
LS8	34	871317	23	butha-buthe	urban	secondary	pentecostal	female	at least once a week	not at all	at least once a week	middle	1	20	1			no	yes	no	yes	no	5	4	not a big problem	no	never in union		no
LS8	34	871317	15	butha-buthe	urban	primary	pentecostal	female	not at all	not at all	less than once a week	middle	no births		0			no	no						not a big problem	no	never in union		no
LS8	34	871317	15	butha-buthe	urban	primary	pentecostal	female	less than once a week	less than once a week	at least once a week	middle	no births		0			no	no						big problem	no	never in union		no
LS8	34	871317	48	butha-buthe	urban	higher	roman catholic	female	not at all	not at all	not at all	middle	no births	24	1			no	yes						not a big problem	no	never in union		yes
LS8	35	444207	26	butha-buthe	urban	higher	pentecostal	male	less than once a week	not at all	not at all	richest	no births		0			no	yes						not a big problem	no	never in union		yes
LS8	35	444207	16	butha-buthe	urban	secondary	pentecostal	male	not at all	less than once a week	not at all	richest	no births		0			no	yes						not a big problem	no	never in union		no
LS8	35	444207	41	butha-buthe	urban	secondary	roman catholic	female	not at all	not at all	not at all	richer	no births	21	2			no	yes						not a big problem	no	widowed		yes
LS8	35	444207	24	butha-buthe	urban	secondary	pentecostal	female	not at all	not at all	not at all	richer	no births		0			no	no						not a big problem	no	never in union		yes
LS8	35	444207	20	butha-buthe	urban	secondary	pentecostal	female	not at all	not at all	not at all	richer	1	17	1			no	no	no	yes	no	6	3	not a big problem	no	never in union		no
LS8	35	444207	15	butha-buthe	urban	secondary	pentecostal	female	not at all	not at all	not at all	richer	no births		0			no	no						not a big problem	no	never in union		no
LS8	35	444207	29	butha-buthe	urban	higher	roman catholic	female	at least once a week	not at all	at least once a week	richer	no births		0			no	no						not a big problem	no	never in union		no
LS8	35	444207	33	butha-buthe	urban	secondary	roman catholic	female	not at all	at least once a week	at least once a week	richer	no births	20	1			no	no						not a big problem	no	divorced		yes
LS8	35	444207	37	butha-buthe	urban	secondary	pentecostal	male	not at all	not at all	at least once a week	richest	no births	23	2			no	no						not a big problem	no	no longer living together/separated		yes
LS8	35	444207	17	butha-buthe	urban	secondary	anglican church	male	less than once a week	less than once a week	at least once a week	richest	no births		0			no	no						not a big problem	no	never in union		no
LS8	35	444207	17	butha-buthe	urban	higher	anglican church	male	not at all	less than once a week	at least once a week	richest	no births		0			no	yes						not a big problem	yes	never in union		no
LS8	35	444207	26	butha-buthe	urban	secondary	roman catholic	female	not at all	not at all	not at all	richer	1	25	1			no	no	yes	no	no	4	5	not a big problem	no	no longer living together/separated		no
LS8	35	444207	34	butha-buthe	urban	secondary	pentecostal	female	less than once a week	less than once a week	at least once a week	richest	no births	22	2			no	yes						not a big problem	no	married	primary	yes	respondent alone
LS8	35	444207	15	butha-buthe	urban	primary	pentecostal	male	less than once a week	at least once a week	less than once a week	middle	no births		0			no	no						not a big problem	no	never in union		no
LS8	35	444207	27	butha-buthe	urban	secondary	pentecostal	male	at least once a week	less than once a week	at least once a week	richer	1	18	2			no	yes						not a big problem	no	married	secondary	yes	respondent alone
LS8	35	444207	25	butha-buthe	urban	higher	pentecostal	male	less than once a week	not at all	at least once a week	richer	no births		0			no	yes						not a big problem	no	never in union		yes
LS8	35	444207	17	butha-buthe	urban	secondary	pentecostal	male	not at all	less than once a week	at least once a week	richer	no births		0			no	no						not a big problem	no	never in union		no
LS8	35	444207	25	butha-buthe	urban	secondary	none	male	not at all	at least once a week	less than once a week	richer	1	23	1			no	yes	no	yes	yes	1	8	not a big problem	no	married	no education	no	other
LS8	35	444207	48	butha-buthe	urban	higher	pentecostal	female	not at all	less than once a week	at least once a week	richest	no births		0			no	yes						not a big problem	no	never in union		yes
LS8	35	444207	22	butha-buthe	urban	secondary	pentecostal	female	less than once a week	less than once a week	at least once a week	richest	1	18	1			no	no						not a big problem	no	never in union		no
LS8	35	444207	17	butha-buthe	urban	secondary	roman catholic	male	not at all	at least once a week	not at all	middle	no births		0			no	yes						not a big problem	no	never in union		no
LS8	35	444207	15	butha-buthe	urban	secondary	roman catholic	male	not at all	less than once a week	not at all	middle	no births		0			no	no						not a big problem	no	never in union		no
LS8	35	444207	35	butha-buthe	urban	secondary	pentecostal	male	not at all	at least once a week	not at all	middle	1	20	3			no	yes						not a big problem	no	married	primary	no	respondent and husband/partner
LS8	35	444207	24	butha-buthe	urban	secondary	pentecostal	male	less than once a week	not at all	at least once a week	richer	1	20	1			no	yes						not a big problem	no	married	secondary	yes	respondent and husband/partner
LS8	35	444207	19	butha-buthe	urban	secondary	pentecostal	female	not at all	less than once a week	not at all	richer	no births		0			no	no						not a big problem	no	never in union		no
LS8	35	444207	17	butha-buthe	urban	secondary	pentecostal	female	less than once a week	not at all	not at all	richer	no births		0			no	yes						not a big problem	no	never in union		no
LS8	35	444207	19	butha-buthe	urban	secondary	pentecostal	female	not at all	not at all	not at all	richest	no births		0			no	yes						not a big problem	no	never in union		yes
LS8	36	704443	29	butha-buthe	urban	primary	roman catholic	female	less than once a week	less than once a week	not at all	poorest	1	27	1			yes	yes	yes	yes	yes	6	4	not a big problem	no	no longer living together/separated		no
LS8	36	704443	31	butha-buthe	urban	primary	pentecostal	male	not at all	not at all	not at all	poorest	1	16	3			no	yes						not a big problem	no	married	primary	yes	respondent alone
LS8	36	704443	45	butha-buthe	urban	primary	pentecostal	male	not at all	at least once a week	not at all	poorer	no births	16	5			no	yes						not a big problem	no	married	primary	no	respondent alone
LS8	36	704443	15	butha-buthe	urban	secondary	pentecostal	male	less than once a week	at least once a week	not at all	poorer	no births		0			no	no						not a big problem	no	never in union		no
LS8	36	704443	37	butha-buthe	urban	primary	pentecostal	male	not at all	at least once a week	not at all	poorer	no births	21	3			no	no						not a big problem	no	married	secondary	no	husband/partner alone
LS8	36	704443	16	butha-buthe	urban	secondary	pentecostal	male	not at all	at least once a week	less than once a week	poorer	no births		0			no	no						not a big problem	no	never in union		no
LS8	36	704443	25	butha-buthe	urban	higher	roman catholic	male	less than once a week	less than once a week	at least once a week	richer	no births		0			yes	no						not a big problem	no	never in union		yes
LS8	36	704443	28	butha-buthe	urban	secondary	pentecostal	male	not at all	at least once a week	not at all	poorer	1	22	2			no	yes						not a big problem	no	married	secondary	no	respondent alone
LS8	36	704443	36	butha-buthe	urban	primary	roman catholic	male	not at all	at least once a week	not at all	middle	1	16	3			no	yes						not a big problem	no	married	secondary	no	respondent alone
LS8	36	704443	19	butha-buthe	urban	secondary	roman catholic	male	not at all	at least once a week	not at all	middle	no births		0			no	no						not a big problem	no	never in union		yes
LS8	36	704443	15	butha-buthe	urban	secondary	roman catholic	male	not at all	at least once a week	not at all	middle	no births		0			no	no						not a big problem	no	never in union		no
LS8	36	704443	35	butha-buthe	urban	secondary	roman catholic	female	not at all	less than once a week	not at all	poorest	1	21	3			yes	yes						not a big problem	no	married	primary	yes	respondent and husband/partner
LS8	36	704443	32	butha-buthe	urban	secondary	pentecostal	male	less than once a week	at least once a week	not at all	poorer	2	22	3			no	yes	no	yes	no	5	4	not a big problem	no	married	secondary	no	respondent alone
LS8	36	704443	40	butha-buthe	urban	secondary	pentecostal	male	not at all	at least once a week	not at all	poorer	no births	21	2			no	yes						not a big problem	no	married	secondary	no	respondent alone
LS8	36	704443	40	butha-buthe	urban	primary	pentecostal	male	less than once a week	less than once a week	not at all	poorer	1	15	8			no	yes						not a big problem	no	divorced		no
LS8	36	704443	18	butha-buthe	urban	secondary	pentecostal	male	less than once a week	less than once a week	not at all	poorer	1	16	1			no	yes	no	yes	no	3	6	not a big problem	no	married	secondary	no	respondent alone
LS8	36	704443	27	butha-buthe	urban	secondary	pentecostal	female	less than once a week	not at all	not at all	poorer	1	17	3			no	yes	no	no	no	3	5	not a big problem	no	no longer living together/separated		yes
LS8	36	704443	15	butha-buthe	urban	secondary	pentecostal	male	not at all	not at all	not at all	poorer	no births		0			no	no						not a big problem	no	never in union		no
LS8	36	704443	18	butha-buthe	urban	primary	pentecostal	male	not at all	less than once a week	not at all	poorer	no births		0	later		no	yes						not a big problem	no	married	primary	no	respondent and husband/partner
LS8	36	704443	29	butha-buthe	urban	secondary	pentecostal	female	not at all	not at all	not at all	poorer	1	17	2			no	yes						not a big problem	no	married	secondary	no	respondent and husband/partner
LS8	37	897241	26	butha-buthe	urban	secondary	roman catholic	female	not at all	at least once a week	at least once a week	richest	no births	20	1			no	yes						not a big problem	no	married	higher	no	respondent alone
LS8	37	897241	26	butha-buthe	urban	secondary	seventh day adventist	male	less than once a week	at least once a week	not at all	middle	no births	19	1			no	yes						not a big problem	no	married	primary	yes	respondent alone
LS8	37	897241	40	butha-buthe	urban	secondary	pentecostal	male	not at all	at least once a week	at least once a week	richest	no births	23	2			no	no						not a big problem	no	married	secondary	no	respondent alone
LS8	37	897241	16	butha-buthe	urban	secondary	pentecostal	male	not at all	not at all	at least once a week	richest	no births		0			no	no						not a big problem	no	never in union		no
LS8	37	897241	43	butha-buthe	urban	primary	none	male	not at all	less than once a week	less than once a week	middle	no births	18	2			no	yes						not a big problem	no	divorced		no
LS8	37	897241	44	butha-buthe	urban	secondary	pentecostal	male	not at all	at least once a week	at least once a week	richer	no births	17	1			no	yes						not a big problem	no	married	secondary	no	respondent alone
LS8	37	897241	22	butha-buthe	urban	higher	pentecostal	male	at least once a week	not at all	at least once a week	richer	no births		0			no	no						not a big problem	no	never in union		no
LS8	37	897241	40	butha-buthe	urban	higher	lesotho evangelical church	male	not at all	less than once a week	at least once a week	richer	1	27	2			no	yes						big problem	no	married	secondary	yes	respondent alone
LS8	37	897241	36	butha-buthe	urban	secondary	anglican church	female	not at all	less than once a week	not at all	poorer	no births	20	2			no	yes						big problem	no	no longer living together/separated		no
LS8	37	897241	36	butha-buthe	urban	primary	pentecostal	female	not at all	not at all	at least once a week	richer	no births	22	4			no	yes						big problem	no	no longer living together/separated		yes
LS8	37	897241	16	butha-buthe	urban	primary	pentecostal	female	not at all	not at all	less than once a week	richer	no births		0			yes	no						not a big problem	no	never in union		no
LS8	37	897241	36	butha-buthe	urban	secondary	pentecostal	male	not at all	not at all	not at all	richer	1	31	2			no	yes	no	yes	no	8	4	not a big problem	no	married	primary	no	respondent alone
LS8	37	897241	44	butha-buthe	urban	secondary	seventh day adventist	male	not at all	not at all	not at all	richer	no births	22	3		3	no	no						not a big problem	no	married	secondary	yes	respondent alone
LS8	37	897241	16	butha-buthe	urban	primary	pentecostal	male	not at all	less than once a week	not at all	middle	no births		0			no	no						not a big problem	no	never in union		no
LS8	37	897241	49	butha-buthe	urban	secondary	pentecostal	male	less than once a week	at least once a week	at least once a week	richest	no births	25	1			no	yes						not a big problem	no	married	secondary	no	respondent alone
LS8	37	897241	46	butha-buthe	urban	secondary	lesotho evangelical church	female	not at all	at least once a week	not at all	richer	no births	22	2			no	no						not a big problem	no	widowed		yes
LS8	37	897241	22	butha-buthe	urban	secondary	pentecostal	female	at least once a week	not at all	at least once a week	middle	1	16	2			no	yes	no	no	no	1	8	not a big problem	no	married	secondary	yes	respondent alone
LS8	37	897241	47	butha-buthe	urban	higher	roman catholic	male	not at all	at least once a week	at least once a week	richer	no births	31	3			no	yes						not a big problem	no	married	primary	yes	respondent and husband/partner
LS8	37	897241	38	butha-buthe	urban	secondary	roman catholic	female	not at all	less than once a week	at least once a week	richer	no births	22	1			no	yes						not a big problem	no	widowed		yes
LS8	37	897241	20	butha-buthe	urban	secondary	pentecostal	female	not at all	not at all	at least once a week	richer	no births		0			no	no						big problem	no	never in union		no
LS8	37	897241	30	butha-buthe	urban	higher	pentecostal	male	not at all	not at all	at least once a week	richest	1	24	2			no	no	no	yes	no	5	4	not a big problem	no	married	higher	no	respondent alone
LS8	37	897241	22	butha-buthe	urban	higher	pentecostal	male	not at all	not at all	at least once a week	richest	no births		0			no	no						not a big problem	no	never in union		no
LS8	38	807019	35	leribe	rural	higher	lesotho evangelical church	female	at least once a week	not at all	not at all	richest	no births	26	2			no	yes						not a big problem	no	widowed		no
LS8	38	807019	36	leribe	rural	higher	pentecostal	female	not at all	not at all	not at all	richer	1	32	1			no	yes						not a big problem	no	no longer living together/separated		no
LS8	38	807019	20	leribe	rural	higher	roman catholic	female	less than once a week	not at all	less than once a week	richest	no births		0			yes	no						big problem	no	never in union		no
LS8	38	807019	25	leribe	rural	secondary	anglican church	female	at least once a week	at least once a week	not at all	richer	1	21	1			no	yes						not a big problem	no	widowed		yes
LS8	38	807019	28	leribe	rural	higher	anglican church	female	less than once a week	at least once a week	at least once a week	richer	no births		0			no	no						not a big problem	no	never in union		yes
LS8	38	807019	21	leribe	rural	secondary	pentecostal	female	not at all	less than once a week	not at all	richer	no births		0			yes	no						not a big problem	no	never in union		no
LS8	38	807019	39	leribe	rural	higher	roman catholic	female	less than once a week	not at all	not at all	richer	no births	23	2			no	yes						not a big problem	no	married	higher	yes	respondent and husband/partner
LS8	38	807019	42	leribe	rural	primary	pentecostal	female	not at all	less than once a week	less than once a week	richer	no births	21	2		2	no	no						not a big problem	no	widowed		yes
LS8	38	807019	21	leribe	rural	secondary	lesotho evangelical church	female	less than once a week	less than once a week	less than once a week	richer	1	20	0			no	no	no	yes	no	4	3	not a big problem	no	never in union		no
LS8	38	807019	44	leribe	rural	primary	roman catholic	female	not at all	at least once a week	not at all	richer	no births	20	5			no	yes						not a big problem	no	married	primary	yes	respondent alone
LS8	38	807019	32	leribe	rural	primary	anglican church	male	not at all	not at all	not at all	middle	no births	17	4			no	yes						not a big problem	no	married	primary	no	respondent alone
LS8	38	807019	21	leribe	rural	secondary	pentecostal	female	at least once a week	not at all	not at all	middle	no births		0			no	yes						not a big problem	no	never in union		no
LS8	38	807019	43	leribe	rural	secondary	lesotho evangelical church	male	at least once a week	at least once a week	less than once a week	richest	no births	26	1		1	no	yes						not a big problem	no	married	higher	yes	respondent and husband/partner
LS8	38	807019	32	leribe	rural	secondary	pentecostal	male	at least once a week	at least once a week	less than once a week	middle	no births		0			no	no						not a big problem	no	married	secondary	no	husband/partner alone
LS8	38	807019	37	leribe	rural	higher	roman catholic	male	not at all	at least once a week	at least once a week	richest	1	27	2		3	no	yes						not a big problem	no	married	higher	yes	respondent alone
LS8	38	807019	29	leribe	rural	higher	lesotho evangelical church	male	at least once a week	not at all	at least once a week	richest	1	23	2			no	yes	no	yes	no	3	4	not a big problem	no	married	higher	yes	respondent alone
LS8	38	807019	33	leribe	rural	higher	anglican church	male	less than once a week	less than once a week	at least once a week	richer	no births	25	1			no	no						not a big problem	no	married	higher	yes	respondent alone
LS8	38	807019	37	leribe	rural	secondary	lesotho evangelical church	male	not at all	less than once a week	at least once a week	richer	no births	18	3			no	yes						not a big problem	no	married	secondary	yes	respondent alone
LS8	38	807019	17	leribe	rural	secondary	other christian	male	not at all	not at all	at least once a week	richer	no births		0			yes	no						not a big problem	no	never in union		no
LS8	38	807019	30	leribe	rural	higher	lesotho evangelical church	female	less than once a week	at least once a week	at least once a week	richest	1	26	1			no	yes						not a big problem	no	never in union		yes
LS8	39	1402148	39	leribe	rural	secondary	pentecostal	male	at least once a week	less than once a week	at least once a week	richer	no births	22	2			no	yes						not a big problem	no	married	higher	yes	respondent alone
LS8	39	1402148	28	leribe	rural	secondary	lesotho evangelical church	male	less than once a week	at least once a week	not at all	richer	1	20	2			yes	yes						not a big problem	no	married	secondary	no	respondent alone
LS8	39	1402148	45	leribe	rural	higher	roman catholic	male	at least once a week	at least once a week	at least once a week	richer	no births	28	2		2	no	yes						not a big problem	no	married	higher	yes	respondent and husband/partner
LS8	39	1402148	16	leribe	rural	secondary	roman catholic	male	not at all	not at all	at least once a week	richer	no births		0			no	yes						not a big problem	no	never in union		no
LS8	39	1402148	44	leribe	rural	primary	pentecostal	female	not at all	less than once a week	not at all	poorer	no births	19	3			no	yes						not a big problem	no	no longer living together/separated		yes
LS8	39	1402148	25	leribe	rural	higher	pentecostal	female	not at all	not at all	at least once a week	middle	no births		0			no	yes						not a big problem	no	married	higher	yes	respondent alone
LS8	39	1402148	39	leribe	rural	no education	pentecostal	male	not at all	less than once a week	not at all	poorer	no births	22	1			no	yes						not a big problem	no	living with partner	primary	no	respondent alone
LS8	39	1402148	16	leribe	rural	secondary	pentecostal	male	at least once a week	less than once a week	not at all	poorer	no births		0			yes	yes						big problem	no	never in union		no
LS8	39	1402148	25	leribe	rural	secondary	roman catholic	male	not at all	not at all	not at all	poorer	no births	19	1			no	yes						not a big problem	no	widowed		no
LS8	39	1402148	29	leribe	rural	higher	roman catholic	female	at least once a week	at least once a week	not at all	middle	no births	19	1			no	yes						not a big problem	no	never in union		no
LS8	39	1402148	25	leribe	rural	primary	pentecostal	female	not at all	not at all	not at all	middle	2	16	5			no	yes	yes	no	no	7	4	not a big problem	no	married	primary	no	respondent alone
LS8	39	1402148	39	leribe	rural	secondary	roman catholic	male	not at all	at least once a week	at least once a week	richer	no births	18	4			no	yes						not a big problem	no	married	secondary	no	respondent alone
LS8	39	1402148	16	leribe	rural	secondary	roman catholic	male	less than once a week	at least once a week	at least once a week	richer	no births		0			no	no						not a big problem	no	never in union		no
LS8	39	1402148	40	leribe	rural	secondary	pentecostal	male	not at all	at least once a week	at least once a week	richest	no births	20	4			no	yes						not a big problem	no	married	secondary	no	respondent alone
LS8	39	1402148	33	leribe	rural	secondary	pentecostal	male	not at all	not at all	not at all	richer	no births	19	3			no	yes						not a big problem	no	married	secondary	no	respondent alone
LS8	39	1402148	30	leribe	rural	primary	roman catholic	male	not at all	at least once a week	not at all	richer	no births		0			no	yes						not a big problem	no	married	primary	no	husband/partner alone
LS8	39	1402148	34	leribe	rural	higher	lesotho evangelical church	male	not at all	not at all	not at all	richest	1	30	1			yes	no						not a big problem	no	married	higher	yes	respondent and husband/partner
LS8	40	1480547	40	leribe	rural	primary	lesotho evangelical church	male	not at all	not at all	at least once a week	middle	no births	18	3			no	yes						not a big problem	no	married	secondary	no	respondent and husband/partner
LS8	40	1480547	44	leribe	rural	primary	roman catholic	male	not at all	not at all	not at all	poorer	1	23	5			no	yes	no	yes	no	8	2	not a big problem	no	married	no education	no	respondent and husband/partner
LS8	40	1480547	18	leribe	rural	secondary	pentecostal	male	at least once a week	not at all	not at all	richer	no births		0			no	yes						not a big problem	no	never in union		no
LS8	40	1480547	25	leribe	rural	secondary	pentecostal	male	not at all	not at all	less than once a week	richer	1	24	1			yes	yes	yes	yes	no	4	5	not a big problem	no	married	secondary	no	respondent alone
LS8	40	1480547	43	leribe	rural	primary	roman catholic	male	not at all	at least once a week	at least once a week	richer	no births	18	3			no	yes						not a big problem	no	married	secondary	yes	respondent alone
LS8	40	1480547	41	leribe	rural	secondary	roman catholic	male	not at all	less than once a week	at least once a week	middle	2	21	3			yes	yes	yes	yes	yes	4	5	not a big problem	no	married	primary	no	respondent alone
LS8	40	1480547	39	leribe	rural	primary	roman catholic	male	not at all	at least once a week	not at all	poorer	no births	18	4			no	yes						not a big problem	no	married	primary	no	husband/partner alone
LS8	40	1480547	19	leribe	rural	primary	pentecostal	male	not at all	at least once a week	not at all	poorer	1	17	1			yes	no	no	no	no	1	9	not a big problem	no	living with partner	primary	no	respondent and husband/partner
LS8	40	1480547	41	leribe	rural	primary	pentecostal	male	not at all	not at all	not at all	poorer	no births	21	3			no	no						big problem	no	married	no education	yes	respondent and husband/partner
LS8	40	1480547	19	leribe	rural	secondary	anglican church	male	not at all	at least once a week	not at all	poorer	1	19	1			no	yes	yes	no	no	4	5	big problem	no	never in union		no
LS8	40	1480547	28	leribe	rural	primary	pentecostal	male	not at all	not at all	not at all	poorest	1	19	2			no	yes						not a big problem	no	married	primary	no	respondent and husband/partner
LS8	40	1480547	15	leribe	rural	primary	pentecostal	male	not at all	not at all	not at all	poorest	no births		0			no	yes						not a big problem	no	never in union		no
LS8	40	1480547	16	leribe	rural	secondary	roman catholic	male	not at all	not at all	not at all	poorer	no births		0			no	no						not a big problem	no	never in union		no
LS8	40	1480547	31	leribe	rural	primary	roman catholic	female	not at all	at least once a week	less than once a week	middle	1	22	2			no	yes						not a big problem	no	married	primary	yes	respondent alone
LS8	40	1480547	31	leribe	rural	secondary	lesotho evangelical church	female	not at all	not at all	not at all	poorest	no births	18	3			no	yes						big problem	no	no longer living together/separated		no
LS8	40	1480547	43	leribe	rural	primary	pentecostal	male	not at all	not at all	not at all	poorer	1	19	6			yes	yes						not a big problem	no	widowed		no
LS8	40	1480547	16	leribe	rural	primary	pentecostal	male	not at all	not at all	not at all	poorer	1	16	1			no	yes	yes	no	no	5	4	not a big problem	no	never in union		no
LS8	40	1480547	29	leribe	rural	primary	pentecostal	male	less than once a week	not at all	not at all	middle	1	18	4			no	yes	no	yes	no	3	6	big problem	no	married	primary	no	husband/partner alone
LS8	40	1480547	47	leribe	rural	primary	pentecostal	male	not at all	at least once a week	not at all	poorest	no births	18	7			no	no						not a big problem	no	married	primary	no	respondent alone
LS8	40	1480547	28	leribe	rural	primary	pentecostal	male	not at all	at least once a week	not at all	poorest	no births		0			no	yes						not a big problem	no	never in union		no
LS8	40	1480547	48	leribe	rural	secondary	roman catholic	male	not at all	less than once a week	not at all	poorer	no births	17	3			no	no						not a big problem	no	married	primary	no	husband/partner alone
LS8	40	1480547	42	leribe	rural	higher	roman catholic	male	less than once a week	at least once a week	at least once a week	richest	no births	22	2			yes	yes						not a big problem	no	married	secondary	yes	respondent alone
LS8	41	1169154	44	leribe	rural	primary	roman catholic	female	not at all	at least once a week	at least once a week	poorer	no births	27	1			no	yes						not a big problem	no	widowed		no
LS8	41	1169154	16	leribe	rural	secondary	roman catholic	female	not at all	at least once a week	at least once a week	poorer	no births		0			no	no						big problem	no	never in union		no
LS8	41	1169154	39	leribe	rural	secondary	lesotho evangelical church	male	not at all	not at all	at least once a week	richest	1	27	2		2	no	yes	yes	no	no	2	4	big problem	no	married	higher	yes	respondent alone
LS8	41	1169154	37	leribe	rural	secondary	anglican church	male	not at all	at least once a week	at least once a week	richest	no births	20	3			no	yes						big problem	no	married	primary	yes	respondent alone
LS8	41	1169154	32	leribe	rural	secondary	lesotho evangelical church	female	not at all	less than once a week	not at all	middle	no births	19	3			no	no						not a big problem	no	married	secondary	no	respondent alone
LS8	41	1169154	26	leribe	rural	higher	roman catholic	female	not at all	at least once a week	less than once a week	poorer	1	23	1			no	yes						big problem	no	married	higher	no	respondent alone
LS8	41	1169154	24	leribe	rural	higher	roman catholic	female	not at all	at least once a week	at least once a week	poorer	1	23	1			no	yes	no	yes	no	1	don't know	not a big problem	no	married	higher	no	respondent alone
LS8	41	1169154	29	leribe	rural	higher	pentecostal	female	less than once a week	less than once a week	not at all	middle	no births		0			no	yes						not a big problem	no	never in union		yes
LS8	41	1169154	42	leribe	rural	secondary	pentecostal	female	not at all	not at all	not at all	middle	no births	21	2			no	yes						not a big problem	no	widowed		no
LS8	41	1169154	15	leribe	rural	secondary	roman catholic	female	not at all	at least once a week	less than once a week	middle	no births		0			no	yes						big problem	no	never in union		no
LS8	41	1169154	36	leribe	rural	secondary	pentecostal	male	less than once a week	at least once a week	at least once a week	richest	no births		0			no	no						not a big problem	yes	married	secondary	yes	respondent and husband/partner
LS8	41	1169154	23	leribe	rural	secondary	seventh day adventist	male	at least once a week	at least once a week	not at all	middle	1	22	1			no	yes	no	yes	no	3	7	not a big problem	no	married	primary	yes	respondent and husband/partner
LS8	41	1169154	17	leribe	rural	secondary	roman catholic	female	less than once a week	at least once a week	at least once a week	poorer	no births		0			yes	no						not a big problem	no	never in union		no
LS8	41	1169154	37	leribe	rural	secondary	pentecostal	male	not at all	less than once a week	at least once a week	middle	1	29	2			no	yes						big problem	no	married	primary	no	respondent and husband/partner
LS8	41	1169154	39	leribe	rural	secondary	pentecostal	female	not at all	not at all	not at all	middle	no births	19	4			no	yes						big problem	no	widowed		yes
LS8	41	1169154	17	leribe	rural	secondary	pentecostal	female	at least once a week	at least once a week	at least once a week	middle	no births		0			yes	yes						not a big problem	no	never in union		no
LS8	41	1169154	32	leribe	rural	primary	lesotho evangelical church	female	not at all	not at all	at least once a week	richer	no births		0			no	no						not a big problem	no	never in union		no
LS8	41	1169154	36	leribe	rural	secondary	roman catholic	female	less than once a week	at least once a week	not at all	middle	no births	23	2			no	yes						not a big problem	no	married	secondary	no	respondent and husband/partner
LS8	41	1169154	30	leribe	rural	secondary	roman catholic	male	at least once a week	at least once a week	at least once a week	richest	no births	19	1			no	yes						not a big problem	no	married	secondary	yes	respondent and husband/partner
LS8	41	1169154	18	leribe	rural	secondary	roman catholic	male	less than once a week	at least once a week	not at all	richest	no births		0			no	no						not a big problem	no	never in union		no
LS8	42	1636815	28	leribe	rural	primary	pentecostal	male	not at all	not at all	not at all	poorer	no births	20	1			no	no						not a big problem	no	married	secondary	no	respondent alone
LS8	42	1636815	33	leribe	rural	primary	roman catholic	male	not at all	less than once a week	less than once a week	poorer	2	17	5			no	yes	yes	yes	no	7	2	not a big problem	no	married	primary	no	husband/partner alone
LS8	42	1636815	18	leribe	rural	secondary	roman catholic	female	less than once a week	less than once a week	at least once a week	middle	no births		0			no	yes						not a big problem	no	never in union		no
LS8	42	1636815	21	leribe	rural	secondary	pentecostal	male	not at all	not at all	not at all	poorest	2	17	1			no	yes	no	yes	no	4	9	not a big problem	no	no longer living together/separated		no
LS8	42	1636815	29	leribe	rural	secondary	roman catholic	male	less than once a week	less than once a week	less than once a week	middle	no births	23	1			no	no						not a big problem	no	never in union		no
LS8	42	1636815	43	leribe	rural	primary	roman catholic	male	not at all	not at all	not at all	poorest	no births	21	3			no	yes						not a big problem	no	married	no education	yes	respondent alone
LS8	42	1636815	45	leribe	rural	secondary	roman catholic	female	less than once a week	less than once a week	less than once a week	richer	no births	22	0			no	yes						not a big problem	no	divorced		yes
LS8	42	1636815	35	leribe	rural	higher	roman catholic	male	less than once a week	less than once a week	at least once a week	richest	1	30	1			no	no						not a big problem	yes	married	higher	yes	respondent alone
LS8	42	1636815	34	leribe	rural	higher	pentecostal	female	less than once a week	less than once a week	at least once a week	richest	no births	20	1			no	yes						not a big problem	no	never in union		yes
LS8	42	1636815	26	leribe	rural	higher	roman catholic	female	at least once a week	not at all	not at all	richer	1	25	1			no	yes	no	yes	no	3	6	not a big problem	no	married	secondary	yes	respondent alone
LS8	42	1636815	18	leribe	rural	secondary	pentecostal	female	not at all	not at all	not at all	richer	no births		0			no	no						not a big problem	no	never in union		yes
LS8	42	1636815	26	leribe	rural	higher	lesotho evangelical church	male	not at all	not at all	not at all	richer	no births	18	1			no	yes						not a big problem	no	married	higher	no	husband/partner alone
LS8	42	1636815	30	leribe	rural	higher	roman catholic	female	less than once a week	not at all	at least once a week	richest	no births		0			no	yes						not a big problem	no	married	higher	yes	respondent alone
LS8	42	1636815	38	leribe	rural	higher	roman catholic	female	at least once a week	at least once a week	at least once a week	richer	1	22	3			yes	yes	yes	no	no	4	5	not a big problem	no	divorced		yes
LS8	42	1636815	48	leribe	rural	higher	roman catholic	female	not at all	not at all	at least once a week	richest	no births	30	1			no	yes						not a big problem	no	never in union		yes
LS8	42	1636815	18	leribe	rural	secondary	roman catholic	female	not at all	not at all	at least once a week	richest	no births		0			no	yes						not a big problem	no	never in union		no
LS8	43	770461	17	leribe	rural	primary	roman catholic	female	not at all	not at all	not at all	poorest	no births		0			no	yes						not a big problem	no	never in union		no
LS8	43	770461	25	leribe	rural	primary	roman catholic	male	not at all	not at all	not at all	poorest	1	24	1			no	no	no	yes	no	3	6	big problem	no	married	primary	no	respondent and husband/partner
LS8	43	770461	20	leribe	rural	secondary	lesotho evangelical church	male	not at all	not at all	not at all	poorest	no births		0	then		no	yes						big problem	no	married	primary	no	respondent alone
LS8	43	770461	31	leribe	rural	primary	pentecostal	male	less than once a week	less than once a week	not at all	poorer	1	23	2			yes	no	yes	no	no		no antenatal visits	not a big problem	no	married	primary	no	husband/partner alone
LS8	43	770461	41	leribe	rural	primary	anglican church	female	not at all	less than once a week	not at all	middle	1	17	4			no	yes						not a big problem	no	widowed		no
LS8	43	770461	16	leribe	rural	primary	pentecostal	female	not at all	not at all	not at all	middle	no births		0			no	yes						not a big problem	no	married	secondary	no	husband/partner alone
LS8	43	770461	18	leribe	rural	secondary	pentecostal	male	not at all	less than once a week	not at all	poorest	1	17	1			yes	no	no	yes	no	3	4	not a big problem	no	married	primary	no	respondent and husband/partner
LS8	43	770461	24	leribe	rural	secondary	pentecostal	male	not at all	not at all	not at all	poorest	1	18	2			no	yes	no	yes	no	1	9	not a big problem	no	married	primary	no	respondent alone
LS8	43	770461	18	leribe	rural	secondary	lesotho evangelical church	male	not at all	not at all	not at all	poorest	no births		0			no	no						not a big problem	no	never in union		no
LS8	43	770461	15	leribe	rural	secondary	lesotho evangelical church	male	not at all	less than once a week	not at all	poorest	no births		0			no	no						not a big problem	no	never in union		no
LS8	43	770461	22	leribe	rural	secondary	roman catholic	male	less than once a week	not at all	not at all	poorest	1	22	1			no	yes	yes	yes	no	1	4	not a big problem	no	never in union		no
LS8	44	504356	32	leribe	rural	secondary	roman catholic	male	not at all	at least once a week	not at all	poorer	2	17	2			no	yes	no	no	yes	1	5	big problem	no	married	primary	no	respondent alone
LS8	44	504356	34	leribe	rural	primary	pentecostal	male	not at all	at least once a week	not at all	poorest	1	16	3			no	yes	no	no	no	3	6	not a big problem	no	married	no education	no	respondent and husband/partner
LS8	44	504356	35	leribe	rural	secondary	pentecostal	male	not at all	not at all	not at all	poorer	1	17	3			no	yes						big problem	no	married	primary	no	respondent alone
LS8	44	504356	18	leribe	rural	secondary	pentecostal	male	not at all	less than once a week	less than once a week	poorer	no births		0			yes	yes						not a big problem	no	never in union		yes
LS8	44	504356	29	leribe	rural	secondary	lesotho evangelical church	male	not at all	not at all	not at all	poorer	1	22	2			no	yes						not a big problem	no	married	secondary	no	respondent alone
LS8	44	504356	36	leribe	rural	secondary	pentecostal	male	not at all	not at all	not at all	poorest	2	19	4			no	yes	no	no	no		no antenatal visits	not a big problem	no	married	primary	no	respondent and husband/partner
LS8	44	504356	48	leribe	rural	primary	roman catholic	female	not at all	at least once a week	not at all	poorest	no births	16	6			no	yes						big problem	no	widowed		yes
LS8	44	504356	25	leribe	rural	primary	roman catholic	female	not at all	not at all	not at all	poorest	no births	18	1			no	yes						not a big problem	no	married	primary	no	respondent alone
LS8	44	504356	18	leribe	rural	secondary	pentecostal	male	not at all	not at all	not at all	middle	no births		0			no	yes						not a big problem	no	married	secondary	no	respondent and husband/partner
LS8	44	504356	20	leribe	rural	secondary	lesotho evangelical church	male	not at all	not at all	not at all	poorer	1	20	1			no	yes	no	yes	no	1	7	big problem	no	married	secondary	no	husband/partner alone
LS8	44	504356	19	leribe	rural	secondary	pentecostal	male	at least once a week	at least once a week	at least once a week	poorer	no births		0			no	yes						big problem	no	never in union		no
LS8	44	504356	19	leribe	rural	primary	pentecostal	male	less than once a week	at least once a week	not at all	poorer	no births		0			no	yes						big problem	no	married	primary	no	respondent and husband/partner
LS8	44	504356	32	leribe	rural	primary	lesotho evangelical church	male	not at all	at least once a week	less than once a week	poorer	1	19	1			no	yes	no	yes	no	1	8	not a big problem	no	married	secondary	no	respondent alone
LS8	44	504356	25	leribe	rural	primary	pentecostal	male	at least once a week	at least once a week	not at all	poorer	no births	17	2			no	yes						big problem	no	married	primary	yes	respondent and husband/partner
LS8	45	1363892	47	leribe	rural	primary	roman catholic	male	not at all	at least once a week	not at all	richer	no births	28	2			no	yes						not a big problem	no	married	primary	no	respondent and husband/partner
LS8	45	1363892	40	leribe	rural	secondary	pentecostal	male	not at all	not at all	not at all	middle	no births	20	4			yes	yes						not a big problem	no	married	primary	yes	respondent alone
LS8	45	1363892	23	leribe	rural	secondary	roman catholic	male	not at all	less than once a week	less than once a week	poorer	1	20	1			no	yes	no	yes	no	3	7	not a big problem	no	no longer living together/separated		no
LS8	45	1363892	17	leribe	rural	secondary	pentecostal	male	not at all	at least once a week	not at all	poorer	no births		0			yes	yes						not a big problem	no	never in union		no
LS8	45	1363892	45	leribe	rural	primary	roman catholic	male	not at all	at least once a week	not at all	poorer	no births	20	4		5+	no	no						big problem	no	married	primary	no	husband/partner alone
LS8	45	1363892	33	leribe	rural	secondary	roman catholic	male	not at all	not at all	not at all	poorest	1	24	3			no	yes						big problem	no	married	no education	no	respondent alone
LS8	45	1363892	46	leribe	rural	primary	roman catholic	male	not at all	at least once a week	not at all	richer	no births	15	7			no	yes						not a big problem	no	married	no education	no	respondent alone
LS8	45	1363892	17	leribe	rural	secondary	roman catholic	male	not at all	less than once a week	not at all	richer	1	16	1			no	no	yes	yes	no	6	3	big problem	no	never in union		no
LS8	45	1363892	16	leribe	rural	secondary	roman catholic	male	not at all	not at all	at least once a week	richer	no births		0			no	yes						big problem	no	never in union		no
LS8	45	1363892	49	leribe	rural	primary	pentecostal	male	not at all	not at all	not at all	poorer	no births	20	4			no	no						big problem	no	married	primary	yes	respondent and husband/partner
LS8	45	1363892	15	leribe	rural	secondary	pentecostal	male	not at all	not at all	not at all	poorer	no births		0			no	no						big problem	no	never in union		no
LS8	45	1363892	19	leribe	rural	secondary	pentecostal	male	at least once a week	not at all	not at all	middle	no births		0			no	no						big problem	no	never in union		no
LS8	45	1363892	16	leribe	rural	secondary	other christian	male	less than once a week	at least once a week	not at all	poorer	no births		0			no	no						not a big problem	no	never in union		no
LS8	45	1363892	36	leribe	rural	higher	lesotho evangelical church	male	at least once a week	at least once a week	not at all	poorer	no births	20	3			no	no						not a big problem	no	married	secondary	no	respondent alone
LS8	45	1363892	16	leribe	rural	secondary	lesotho evangelical church	male	not at all	less than once a week	not at all	poorer	no births		0			no	yes						not a big problem	no	never in union		no
LS8	45	1363892	20	leribe	rural	secondary	pentecostal	female	less than once a week	less than once a week	not at all	poorer	no births		0			no	yes						not a big problem	no	never in union		no
LS8	45	1363892	34	leribe	rural	secondary	pentecostal	male	less than once a week	less than once a week	not at all	middle	no births	19	2			no	yes						big problem	no	married	primary	yes	respondent alone
LS8	45	1363892	25	leribe	rural	primary	pentecostal	male	less than once a week	not at all	at least once a week	poorer	no births	20	1			yes	yes						not a big problem	no	married	higher	no	husband/partner alone
LS8	45	1363892	24	leribe	rural	secondary	pentecostal	male	not at all	not at all	not at all	poorer	no births	17	1			yes	yes						big problem	no	married	secondary	no	someone else
LS8	45	1363892	35	leribe	rural	primary	pentecostal	male	not at all	less than once a week	not at all	poorer	no births	19	3			no	yes						not a big problem	no	married	primary	yes	respondent alone
LS8	45	1363892	24	leribe	rural	secondary	lesotho evangelical church	male	less than once a week	at least once a week	not at all	poorer	1	18	2			no	yes	no	yes	no	3	6	big problem	no	married	secondary	no	respondent alone
LS8	45	1363892	43	leribe	rural	primary	anglican church	male	not at all	at least once a week	not at all	poorer	no births	17	4			no	yes						not a big problem	no	married	primary	no	respondent and husband/partner
LS8	45	1363892	16	leribe	rural	secondary	anglican church	male	not at all	less than once a week	at least once a week	poorer	no births		0			no	no						not a big problem	no	never in union		no
LS8	45	1363892	18	leribe	rural	secondary	pentecostal	male	less than once a week	at least once a week	not at all	poorer	no births		0	later		no	no						not a big problem	no	married	secondary	no	respondent and husband/partner
LS8	45	1363892	26	leribe	rural	secondary	pentecostal	male	not at all	not at all	not at all	poorer	1	24	1			no	yes	no	yes	no	1	8	big problem	no	married	primary	no	respondent and husband/partner
LS8	45	1363892	29	leribe	rural	secondary	pentecostal	male	not at all	less than once a week	not at all	poorer	1	20	2			no	yes	yes	yes	no	3	4	big problem	no	married	primary	no	respondent alone
LS8	46	1313123	40	leribe	rural	primary	lesotho evangelical church	male	not at all	less than once a week	not at all	poorest	no births	19	5			no	no						not a big problem	no	married	primary	no	respondent alone
LS8	46	1313123	20	leribe	rural	secondary	lesotho evangelical church	male	not at all	at least once a week	not at all	poorest	2	17	2			no	yes	no	no	no		no antenatal visits	big problem	no	never in union		no
LS8	46	1313123	17	leribe	rural	primary	lesotho evangelical church	male	not at all	less than once a week	not at all	poorest	no births		0			no	yes						not a big problem	no	never in union		no
LS8	46	1313123	15	leribe	rural	primary	lesotho evangelical church	male	not at all	at least once a week	not at all	poorest	no births		0			yes	yes						not a big problem	no	never in union		no
LS8	46	1313123	39	leribe	rural	secondary	anglican church	male	not at all	at least once a week	not at all	poorest	no births	17	2			no	yes						not a big problem	no	married	primary	no	respondent and husband/partner
LS8	46	1313123	21	leribe	rural	higher	anglican church	male	not at all	at least once a week	not at all	richest	no births		0			no	yes						not a big problem	no	never in union		no
LS8	46	1313123	19	leribe	rural	higher	anglican church	male	not at all	at least once a week	not at all	richest	no births		0			no	no						not a big problem	no	never in union		no
LS8	46	1313123	26	leribe	rural	secondary	roman catholic	female	not at all	not at all	not at all	poorer	1	21	1			no	no						not a big problem	no	married	secondary	yes	respondent alone
LS8	46	1313123	34	leribe	rural	primary	pentecostal	female	less than once a week	at least once a week	not at all	poorer	no births	19	2			no	yes						big problem	no	married	primary	no	respondent alone
LS8	46	1313123	40	leribe	rural	primary	pentecostal	male	not at all	at least once a week	not at all	poorer	no births	17	4		4	no	yes						big problem	no	married	primary	no	husband/partner alone
LS8	46	1313123	22	leribe	rural	primary	pentecostal	female	not at all	at least once a week	at least once a week	middle	1	21	1			no	yes	no	yes	no	1	8	not a big problem	no	married	secondary	no	respondent alone
LS8	46	1313123	34	leribe	rural	primary	anglican church	male	not at all	at least once a week	not at all	middle	no births	20	2			yes	yes						not a big problem	no	married	primary	no	respondent alone
LS8	46	1313123	21	leribe	rural	secondary	lesotho evangelical church	male	not at all	at least once a week	not at all	middle	1	20	1			no	yes	yes	no	no	1	8	big problem	no	married	secondary	no	someone else
LS8	46	1313123	49	leribe	rural	primary	pentecostal	male	not at all	at least once a week	not at all	middle	no births	19	3			no	yes						not a big problem	no	married	primary	no	respondent and husband/partner
LS8	46	1313123	48	leribe	rural	primary	pentecostal	male	not at all	less than once a week	not at all	middle	no births	21	4			no	yes						big problem	no	married	primary	no	respondent and husband/partner
LS8	46	1313123	24	leribe	rural	secondary	roman catholic	male	less than once a week	at least once a week	at least once a week	middle	2	20	1			no	yes						not a big problem	no	no longer living together/separated		no
LS8	46	1313123	35	leribe	rural	secondary	anglican church	male	less than once a week	at least once a week	at least once a week	middle	no births	23	1			no	yes						not a big problem	no	married	primary	no	respondent and husband/partner
LS8	47	2196785	18	leribe	rural	secondary	roman catholic	female	not at all	at least once a week	less than once a week	poorer	2	15	2			yes	yes	no	yes	no	8	3	not a big problem	no	never in union		no
LS8	47	2196785	33	leribe	rural	secondary	other christian	female	less than once a week	less than once a week	not at all	poorer	no births	23	2			yes	yes						not a big problem	no	no longer living together/separated		no
LS8	47	2196785	23	leribe	rural	primary	other christian	male	not at all	at least once a week	at least once a week	middle	1	20	1			no	no						not a big problem	no	married	secondary	no	respondent alone
LS8	47	2196785	16	leribe	rural	secondary	other christian	female	not at all	not at all	at least once a week	middle	no births		0			yes	yes						not a big problem	no	never in union		no
LS8	47	2196785	43	leribe	rural	higher	pentecostal	female	not at all	not at all	not at all	poorer	1	25	2			yes	yes						not a big problem	no	no longer living together/separated		yes
LS8	47	2196785	18	leribe	rural	secondary	pentecostal	female	not at all	not at all	not at all	poorer	no births		0			yes	yes						not a big problem	no	never in union		no
LS8	47	2196785	17	leribe	rural	secondary	pentecostal	female	not at all	not at all	not at all	middle	no births		0			yes	yes						not a big problem	no	never in union		no
LS8	47	2196785	16	leribe	rural	secondary	pentecostal	male	not at all	not at all	at least once a week	richest	no births		0			no	no						not a big problem	yes	never in union		no
LS8	47	2196785	26	leribe	rural	primary	roman catholic	female	not at all	not at all	not at all	poorest	no births	21	1			no	yes						not a big problem	no	never in union		yes
LS8	47	2196785	41	leribe	rural	primary	other christian	male	less than once a week	at least once a week	not at all	richer	no births	15	7			no	yes						not a big problem	no	no longer living together/separated		no
LS8	47	2196785	26	leribe	rural	secondary	other christian	male	less than once a week	less than once a week	not at all	richer	2	22	2			no	yes	no	yes	no	6	3	not a big problem	no	never in union		no
LS8	47	2196785	43	leribe	rural	secondary	pentecostal	male	not at all	not at all	at least once a week	middle	no births		0			no	yes						not a big problem	no	married	primary	no	respondent alone
LS8	47	2196785	33	leribe	rural	secondary	other christian	male	not at all	at least once a week	at least once a week	richest	no births	21	2			no	yes						not a big problem	yes	living with partner	secondary	yes	respondent alone
LS8	47	2196785	17	leribe	rural	secondary	other christian	male	not at all	not at all	at least once a week	richer	no births		0			no	yes						not a big problem	no	never in union		no
LS8	48	1364693	24	leribe	rural	secondary	pentecostal	female	not at all	not at all	not at all	poorer	1	18	2			no	yes	no	yes	no	1	8	big problem	no	no longer living together/separated		no
LS8	48	1364693	16	leribe	rural	secondary	roman catholic	male	not at all	at least once a week	less than once a week	middle	no births		0			no	no						big problem	no	never in union		no
LS8	48	1364693	45	leribe	rural	primary	lesotho evangelical church	male	not at all	at least once a week	not at all	middle	1	22	5			yes	yes						not a big problem	no	married	primary	no	respondent and husband/partner
LS8	48	1364693	19	leribe	rural	secondary	lesotho evangelical church	male	not at all	not at all	not at all	middle	no births		0			no	no						not a big problem	no	never in union		no
LS8	48	1364693	23	leribe	rural	primary	pentecostal	female	not at all	at least once a week	not at all	middle	no births		0			no	no						big problem	no	never in union		no
LS8	48	1364693	27	leribe	rural	secondary	lesotho evangelical church	female	not at all	at least once a week	not at all	poorest	no births	20	1			yes	yes						not a big problem	no	married	secondary	no	respondent alone
LS8	48	1364693	20	leribe	rural	primary	anglican church	female	not at all	not at all	not at all	poorer	no births		0			no	no						not a big problem	no	never in union		no
LS8	48	1364693	35	leribe	rural	primary	anglican church	female	not at all	not at all	not at all	poorer	no births	19	4			no	no						not a big problem	no	no longer living together/separated		yes
LS8	48	1364693	36	leribe	rural	secondary	other christian	male	not at all	not at all	not at all	poorest	no births	20	3			yes	yes						big problem	no	married	primary	yes	respondent and husband/partner
LS8	48	1364693	22	leribe	rural	secondary	roman catholic	male	not at all	not at all	not at all	poorer	1	21	1			no	no	no	yes	no	4	4	not a big problem	no	married	primary	no	respondent and husband/partner
LS8	48	1364693	36	leribe	rural	primary	roman catholic	female	not at all	not at all	not at all	poorest	no births	19	3			yes	no						big problem	no	no longer living together/separated		yes
LS8	48	1364693	30	leribe	rural	secondary	roman catholic	male	not at all	not at all	not at all	poorest	no births	19	3			no	no	no	yes	no	4	3	not a big problem	no	married	primary	no	respondent and husband/partner
LS8	48	1364693	15	leribe	rural	secondary	roman catholic	male	less than once a week	less than once a week	not at all	richer	no births		0			no	no						not a big problem	no	never in union		no
LS8	48	1364693	15	leribe	rural	primary	pentecostal	male	not at all	not at all	not at all	poorest	no births		0			no	no						not a big problem	no	never in union		no
LS8	49	1809114	48	leribe	rural	primary	lesotho evangelical church	male	not at all	not at all	at least once a week	middle	no births	24	3			yes	yes						not a big problem	no	married	primary	no	respondent and husband/partner
LS8	49	1809114	22	leribe	rural	secondary	pentecostal	male	not at all	at least once a week	not at all	poorest	3	19	1			yes	yes	no	yes	no	3	6	not a big problem	no	married	primary	no	respondent and husband/partner
LS8	49	1809114	32	leribe	rural	secondary	roman catholic	male	not at all	less than once a week	at least once a week	richest	1	26	2			yes	yes	no	yes	yes	1	5	not a big problem	no	married	higher	no	respondent and husband/partner
LS8	49	1809114	42	leribe	rural	secondary	other christian	male	not at all	not at all	at least once a week	richest	no births	23	3			no	yes						big problem	no	married	primary	yes	respondent and husband/partner
LS8	49	1809114	18	leribe	rural	secondary	seventh day adventist	female	not at all	not at all	at least once a week	richest	no births		0			yes	yes						not a big problem	no	never in union		no
LS8	49	1809114	35	leribe	rural	secondary	roman catholic	male	not at all	not at all	at least once a week	richer	1	18	4			no	yes						not a big problem	no	married	primary	no	respondent alone
LS8	49	1809114	46	leribe	rural	secondary	pentecostal	male	not at all	at least once a week	not at all	middle	no births	23	3			no	yes						not a big problem	no	married	primary	no	respondent and husband/partner
LS8	49	1809114	19	leribe	rural	secondary	pentecostal	male	at least once a week	at least once a week	not at all	middle	no births		0			no	no						not a big problem	no	never in union		no
LS8	49	1809114	32	leribe	rural	secondary	roman catholic	female	not at all	at least once a week	at least once a week	richer	1	22	2			no	no	no	yes	no	1	9	not a big problem	no	married	secondary	yes	respondent and husband/partner
LS8	49	1809114	47	leribe	rural	secondary	lesotho evangelical church	female	not at all	less than once a week	at least once a week	richer	no births	20	2			yes	yes						not a big problem	no	widowed		yes
LS8	49	1809114	16	leribe	rural	secondary	lesotho evangelical church	female	not at all	not at all	at least once a week	richer	no births		0			no	yes						big problem	no	never in union		no
LS8	49	1809114	36	leribe	rural	secondary	pentecostal	male	not at all	not at all	not at all	poorer	no births	23	2			no	yes						big problem	no	married	secondary	yes	respondent and husband/partner
LS8	49	1809114	44	leribe	rural	secondary	lesotho evangelical church	female	not at all	at least once a week	not at all	middle	no births		0			no	yes						not a big problem	no	never in union		no
LS8	49	1809114	35	leribe	rural	primary	lesotho evangelical church	female	not at all	at least once a week	not at all	middle	no births		0			no	yes						big problem	no	never in union		no
LS8	49	1809114	41	leribe	rural	primary	roman catholic	female	not at all	not at all	not at all	poorest	2	18	4			no	yes	no	yes	no	5	3	not a big problem	no	no longer living together/separated		no
LS8	49	1809114	28	leribe	rural	secondary	pentecostal	female	not at all	not at all	not at all	middle	1	24	1			no	yes						not a big problem	no	widowed		yes
LS8	49	1809114	27	leribe	rural	secondary	pentecostal	female	not at all	not at all	at least once a week	middle	1	22	0			no	yes						not a big problem	yes	married	secondary	yes	respondent and husband/partner
LS8	49	1809114	44	leribe	rural	secondary	roman catholic	female	not at all	not at all	at least once a week	middle	no births	20	3			no	yes						not a big problem	no	widowed		no
LS8	49	1809114	35	leribe	rural	secondary	roman catholic	male	not at all	not at all	not at all	poorer	1	24	3			yes	yes						not a big problem	no	married	primary	yes	respondent and husband/partner
LS8	49	1809114	39	leribe	rural	secondary	roman catholic	male	not at all	not at all	not at all	poorer	1	22	0			no	yes						not a big problem	no	married	primary	no	respondent and husband/partner
LS8	50	1294548	41	leribe	rural	primary	pentecostal	male	not at all	at least once a week	at least once a week	middle	no births	19	2			no	yes						not a big problem	yes	married	primary	yes	someone else
LS8	50	1294548	25	leribe	rural	higher	roman catholic	male	less than once a week	not at all	at least once a week	middle	no births		0			no	yes						not a big problem	no	married	higher	yes	respondent alone
LS8	50	1294548	15	leribe	rural	secondary	pentecostal	male	not at all	at least once a week	at least once a week	middle	no births		0			no	yes						not a big problem	no	never in union		no
LS8	50	1294548	16	leribe	rural	secondary	lesotho evangelical church	male	not at all	not at all	at least once a week	richer	no births		0			yes	yes						not a big problem	no	never in union		no
LS8	50	1294548	49	leribe	rural	primary	pentecostal	male	not at all	less than once a week	not at all	poorer	no births	22	3			yes	yes						big problem	no	no longer living together/separated		no
LS8	50	1294548	45	leribe	rural	primary	anglican church	female	not at all	not at all	not at all	middle	no births	22	2			no	yes						not a big problem	no	married	primary	no	respondent and husband/partner
LS8	50	1294548	16	leribe	rural	secondary	anglican church	female	less than once a week	not at all	not at all	middle	no births		0			no	yes						not a big problem	no	never in union		no
LS8	50	1294548	36	leribe	rural	secondary	roman catholic	female	less than once a week	not at all	not at all	middle	1	20	3			no	yes						not a big problem	no	married	primary	yes	respondent alone
LS8	50	1294548	19	leribe	rural	secondary	pentecostal	female	not at all	not at all	at least once a week	middle	no births		0			no	yes						not a big problem	no	no longer living together/separated		no
LS8	50	1294548	28	leribe	rural	secondary	other christian	female	not at all	less than once a week	at least once a week	middle	1	22	2			no	yes	no	yes	no	5	4	not a big problem	no	married	secondary	yes	respondent and husband/partner
LS8	50	1294548	32	leribe	rural	higher	roman catholic	male	less than once a week	less than once a week	at least once a week	richer	1	25	2			no	yes	yes	no	no	1	8	not a big problem	no	no longer living together/separated		yes
LS8	50	1294548	18	leribe	rural	secondary	pentecostal	male	not at all	not at all	at least once a week	richer	1	16	1			no	yes	yes	no	no	1	8	big problem	no	married	secondary	no	respondent and husband/partner
LS8	50	1294548	20	leribe	rural	primary	pentecostal	male	not at all	not at all	at least once a week	richer	1	18	1			yes	yes	no	yes	no	1	6	not a big problem	no	married	secondary	yes	respondent and husband/partner
LS8	50	1294548	39	leribe	rural	primary	pentecostal	female	not at all	at least once a week	not at all	poorer	1	22	3			no	yes						not a big problem	no	no longer living together/separated		yes
LS8	50	1294548	32	leribe	rural	primary	pentecostal	male	not at all	less than once a week	not at all	poorer	no births	25	1			no	no						not a big problem	no	married	primary	yes	respondent and husband/partner
LS8	50	1294548	27	leribe	rural	primary	pentecostal	male	at least once a week	not at all	not at all	middle	no births		0			no	yes						not a big problem	no	married	primary	no	respondent and husband/partner
LS8	50	1294548	38	leribe	rural	secondary	roman catholic	female	at least once a week	at least once a week	not at all	poorer	no births	24	3			no	yes						not a big problem	no	divorced		no
LS8	50	1294548	48	leribe	rural	primary	lesotho evangelical church	male	not at all	at least once a week	at least once a week	middle	no births	22	2			no	no						big problem	no	married	secondary	yes	respondent and husband/partner
LS8	51	1697012	21	leribe	rural	secondary	lesotho evangelical church	female	at least once a week	at least once a week	not at all	poorest	1	19	1			yes	no	no	yes	no	4	5	not a big problem	no	never in union		no
LS8	51	1697012	40	leribe	rural	secondary	roman catholic	male	less than once a week	less than once a week	not at all	poorer	no births	26	2			no	no						not a big problem	no	married	primary	no	respondent and husband/partner
LS8	51	1697012	45	leribe	rural	primary	pentecostal	male	not at all	not at all	not at all	poorer	no births	13	4			no	yes						not a big problem	no	married	no education	no	respondent and husband/partner
LS8	51	1697012	37	leribe	rural	primary	other christian	male	not at all	less than once a week	not at all	poorest	no births		0			no	yes						big problem	no	married	primary	no	respondent and husband/partner
LS8	51	1697012	35	leribe	rural	primary	roman catholic	female	not at all	not at all	not at all	poorer	1	15	4	later		no	yes						not a big problem	no	married	don't know	no	respondent and husband/partner
LS8	51	1697012	22	leribe	rural	primary	roman catholic	female	not at all	not at all	not at all	poorer	1	22	1			no	yes	no	yes	no	1	7	not a big problem	no	married	secondary	no	respondent alone
LS8	51	1697012	29	leribe	rural	secondary	lesotho evangelical church	male	not at all	not at all	at least once a week	richer	no births		0			no	no						not a big problem	no	never in union		no
LS8	51	1697012	29	leribe	rural	higher	lesotho evangelical church	male	at least once a week	not at all	at least once a week	richer	no births		0			no	yes						not a big problem	no	never in union		no
LS8	51	1697012	41	leribe	rural	primary	roman catholic	male	not at all	at least once a week	not at all	poorest	1	21	4			no	yes						not a big problem	no	married	primary	no	respondent and husband/partner
LS8	51	1697012	20	leribe	rural	secondary	roman catholic	male	less than once a week	less than once a week	not at all	richer	no births		0			no	no						not a big problem	no	never in union		no
LS8	51	1697012	17	leribe	rural	secondary	roman catholic	male	not at all	less than once a week	not at all	richer	no births		0			no	no						not a big problem	no	never in union		no
LS8	51	1697012	24	leribe	rural	secondary	other christian	male	not at all	at least once a week	not at all	poorest	3	21	2			no	yes	yes	yes	no	4	8	not a big problem	no	married	primary	no	respondent and husband/partner
LS8	51	1697012	34	leribe	rural	primary	pentecostal	male	not at all	at least once a week	at least once a week	middle	no births	20	3			no	no						not a big problem	no	married	primary	no	respondent and husband/partner
LS8	51	1697012	28	leribe	rural	higher	lesotho evangelical church	male	not at all	at least once a week	at least once a week	richest	no births		0			no	no						not a big problem	no	never in union		yes
LS8	52	1520857	31	leribe	rural	secondary	roman catholic	male	less than once a week	at least once a week	at least once a week	richer	2	21	3			no	yes	no	yes	no	5	4	not a big problem	no	married	secondary	yes	respondent and husband/partner
LS8	52	1520857	32	leribe	rural	secondary	other christian	male	not at all	at least once a week	not at all	richer	no births	20	3			no	no						big problem	no	never in union		no
LS8	52	1520857	19	leribe	rural	secondary	other christian	male	not at all	not at all	not at all	richer	no births		0			no	yes						not a big problem	no	never in union		no
LS8	52	1520857	17	leribe	rural	secondary	other christian	male	less than once a week	not at all	not at all	richer	no births		0			no	yes						not a big problem	yes	never in union		no
LS8	52	1520857	23	leribe	rural	secondary	pentecostal	male	not at all	at least once a week	not at all	poorer	1	21	1			yes	yes	yes	yes	no	3	6	not a big problem	no	married	primary	no	respondent alone
LS8	52	1520857	16	leribe	rural	secondary	lesotho evangelical church	female	not at all	not at all	not at all	poorest	no births		0			no	no						not a big problem	no	never in union		no
LS8	52	1520857	18	leribe	rural	secondary	pentecostal	male	not at all	not at all	not at all	poorer	no births		0			no	no						not a big problem	no	never in union		no
LS8	52	1520857	31	leribe	rural	primary	pentecostal	male	not at all	not at all	not at all	poorer	2	22	3			no	yes	yes	yes	no	6	3	not a big problem	no	living with partner	secondary	yes	respondent and husband/partner
LS8	52	1520857	45	leribe	rural	secondary	pentecostal	male	not at all	at least once a week	at least once a week	middle	no births	26	4			no	yes						not a big problem	no	married	secondary	no	respondent and husband/partner
LS8	52	1520857	21	leribe	rural	secondary	pentecostal	male	not at all	at least once a week	not at all	poorer	1	18	1			no	yes	no	yes	no	5	4	not a big problem	no	married	secondary	no	respondent and husband/partner
LS8	52	1520857	29	leribe	rural	secondary	lesotho evangelical church	male	less than once a week	at least once a week	not at all	middle	2	19	2			no	yes	no	yes	no	2	7	not a big problem	no	married	secondary	no	respondent and husband/partner
LS8	52	1520857	18	leribe	rural	secondary	pentecostal	male	not at all	at least once a week	not at all	middle	no births		0			yes	yes						not a big problem	no	never in union		no
LS8	52	1520857	48	leribe	rural	primary	lesotho evangelical church	female	not at all	less than once a week	not at all	poorer	no births	18	3			no	no						not a big problem	no	widowed		no
LS8	52	1520857	27	leribe	rural	secondary	pentecostal	female	at least once a week	not at all	not at all	poorer	no births	17	1			no	yes						not a big problem	no	never in union		no
LS8	52	1520857	30	leribe	rural	secondary	lesotho evangelical church	female	not at all	not at all	not at all	poorer	no births		0			no	yes						not a big problem	no	never in union		yes
LS8	52	1520857	22	leribe	rural	secondary	pentecostal	female	not at all	not at all	not at all	poorer	no births		0			no	no						not a big problem	no	never in union		yes
LS8	52	1520857	24	leribe	rural	secondary	pentecostal	female	not at all	at least once a week	not at all	poorer	no births		0			no	yes						not a big problem	no	never in union		no
LS8	52	1520857	33	leribe	rural	higher	roman catholic	male	less than once a week	at least once a week	at least once a week	richest	no births		0			no	no						not a big problem	no	never in union		yes
LS8	52	1520857	27	leribe	rural	higher	roman catholic	male	not at all	less than once a week	at least once a week	richest	1	26	1			yes	yes	no	yes	no	2	10	not a big problem	no	married	higher	yes	respondent and husband/partner
LS8	52	1520857	32	leribe	rural	primary	roman catholic	male	not at all	not at all	not at all	poorer	1	16	4			yes	yes						big problem	no	married	primary	no	husband/partner alone
LS8	52	1520857	45	leribe	rural	higher	lesotho evangelical church	female	less than once a week	not at all	at least once a week	middle	no births		0			no	no						not a big problem	no	never in union		no
LS8	53	1273588	49	leribe	rural	primary	pentecostal	male	not at all	not at all	not at all	poorest	no births		0			no	no						big problem	no	married	no education	no	husband/partner alone
LS8	53	1273588	32	leribe	rural	primary	pentecostal	male	not at all	not at all	not at all	poorest	no births	18	3			no	no						not a big problem	no	married	secondary	no	respondent and husband/partner
LS8	53	1273588	20	leribe	rural	secondary	other christian	male	not at all	at least once a week	at least once a week	poorest	no births		0			no	no						big problem	no	married	primary	no	husband/partner alone
LS8	53	1273588	43	leribe	rural	primary	pentecostal	male	not at all	not at all	not at all	poorest	1	23	4			no	yes	no	yes	no	4	5	not a big problem	no	married	primary	no	respondent and husband/partner
LS8	53	1273588	20	leribe	rural	secondary	pentecostal	male	not at all	not at all	not at all	poorest	1	18	1			no	yes	no	yes	no	5	4	big problem	no	married	secondary	no	respondent and husband/partner
LS8	53	1273588	44	leribe	rural	secondary	pentecostal	female	not at all	less than once a week	not at all	poorer	no births	19	3			no	yes						big problem	no	married	primary	no	respondent and husband/partner
LS8	53	1273588	22	leribe	rural	secondary	other christian	female	not at all	less than once a week	not at all	poorer	1	22	1			no	yes	no	yes	no	2	7	big problem	no	never in union		no
LS8	53	1273588	29	leribe	rural	primary	other christian	male	not at all	at least once a week	not at all	poorer	1	20	2			no	yes						not a big problem	no	married	primary	no	someone else
LS8	53	1273588	31	leribe	rural	higher	pentecostal	female	not at all	less than once a week	not at all	poorer	no births		0			no	no						big problem	no	never in union		no
LS8	53	1273588	45	leribe	rural	secondary	other christian	male	not at all	less than once a week	not at all	poorer	no births	18	3			no	no						big problem	no	married	primary	no	respondent alone
LS8	53	1273588	22	leribe	rural	higher	other christian	male	not at all	less than once a week	not at all	poorer	no births		0			no	yes						big problem	no	never in union		no
LS8	53	1273588	22	leribe	rural	secondary	lesotho evangelical church	male	not at all	at least once a week	not at all	poorer	1	16	2			no	yes	no	yes	no	3	6	big problem	no	married	primary	yes	respondent alone
LS8	53	1273588	18	leribe	rural	primary	other christian	male	not at all	less than once a week	not at all	poorer	no births		0			no	yes						not a big problem	no	never in union		yes
LS8	53	1273588	38	leribe	rural	primary	roman catholic	male	not at all	not at all	not at all	poorest	no births		0			yes	yes						not a big problem	no	married	primary	no	respondent and husband/partner
LS8	53	1273588	17	leribe	rural	secondary	pentecostal	male	not at all	less than once a week	not at all	poorest	no births		0			no	no						not a big problem	no	never in union		no
LS8	53	1273588	45	leribe	rural	secondary	pentecostal	male	not at all	at least once a week	not at all	poorer	no births	20	2			no	yes						not a big problem	no	married	secondary	no	respondent and husband/partner
LS8	53	1273588	33	leribe	rural	secondary	other christian	male	not at all	not at all	not at all	poorer	no births	22	2			no	yes						not a big problem	no	married	primary	yes	respondent and husband/partner
LS8	54	1270011	41	leribe	rural	primary	pentecostal	male	not at all	at least once a week	not at all	poorer	no births	24	2			yes	yes						not a big problem	no	married	secondary	no	respondent and husband/partner
LS8	54	1270011	16	leribe	rural	secondary	pentecostal	male	at least once a week	at least once a week	at least once a week	poorer	no births		0			yes	no						not a big problem	no	never in union		yes
LS8	54	1270011	19	leribe	rural	secondary	roman catholic	male	less than once a week	not at all	not at all	poorer	no births		0			no	no						big problem	no	never in union		no
LS8	54	1270011	49	leribe	rural	secondary	pentecostal	male	less than once a week	not at all	at least once a week	poorer	no births	24	2			no	yes						not a big problem	no	married	primary	yes	respondent alone
LS8	54	1270011	25	leribe	rural	secondary	none	male	not at all	not at all	at least once a week	poorer	no births	19	1			no	yes						not a big problem	yes	married	higher	no	respondent alone
LS8	54	1270011	16	leribe	rural	secondary	lesotho evangelical church	female	at least once a week	at least once a week	not at all	poorest	no births		0			no	no						not a big problem	no	never in union		no
LS8	54	1270011	24	leribe	rural	secondary	lesotho evangelical church	male	at least once a week	less than once a week	not at all	poorer	1	18	2	not at all		yes	yes						big problem	no	married	primary	no	respondent and husband/partner
LS8	54	1270011	19	leribe	rural	secondary	pentecostal	male	less than once a week	not at all	not at all	poorest	no births		0			no	no						big problem	no	never in union		no
LS8	54	1270011	38	leribe	rural	primary	methodist	female	not at all	less than once a week	not at all	poorer	no births		0			no	no						big problem	no	never in union		yes
LS8	54	1270011	46	leribe	rural	primary	pentecostal	female	not at all	not at all	not at all	poorer	1	21	5			no	no						big problem	no	widowed		yes
LS8	54	1270011	16	leribe	rural	secondary	pentecostal	female	not at all	less than once a week	not at all	poorer	no births		0			no	no						not a big problem	no	never in union		no
LS8	54	1270011	15	leribe	rural	secondary	lesotho evangelical church	male	not at all	less than once a week	at least once a week	poorer	no births		0			yes	no						not a big problem	no	married	don't know	no	respondent and husband/partner
LS8	54	1270011	15	leribe	rural	secondary	lesotho evangelical church	male	less than once a week	at least once a week	less than once a week	poorer	no births		0			yes	no						not a big problem	no	never in union		no
LS8	54	1270011	16	leribe	rural	secondary	roman catholic	female	not at all	not at all	not at all	poorer	no births		0			yes	yes						not a big problem	no	never in union		no
LS8	54	1270011	41	leribe	rural	secondary	pentecostal	male	not at all	not at all	not at all	middle	2	20	6			yes	yes	no	yes	no	3	5	not a big problem	no	married	primary	yes	respondent and husband/partner
LS8	54	1270011	23	leribe	rural	primary	roman catholic	male	not at all	at least once a week	not at all	poorer	1	16	2			no	no	yes	no	no	3	6	not a big problem	no	married	primary	no	respondent and husband/partner
LS8	55	1362010	45	leribe	rural	secondary	anglican church	female	not at all	not at all	not at all	middle	1	23	2			no	yes	no	yes	no	4	5	big problem	no	never in union		no
LS8	55	1362010	46	leribe	rural	secondary	lesotho evangelical church	male	not at all	less than once a week	not at all	poorest	no births	24	1			no	no						not a big problem	no	married	primary	yes	respondent and husband/partner
LS8	55	1362010	34	leribe	rural	primary	pentecostal	male	at least once a week	less than once a week	less than once a week	poorest	1	23	2			no	yes						not a big problem	no	never in union		yes
LS8	55	1362010	41	leribe	rural	primary	other christian	male	not at all	at least once a week	not at all	middle	no births	14	2			no	yes						big problem	no	married	primary	no	respondent alone
LS8	55	1362010	39	leribe	rural	secondary	lesotho evangelical church	male	at least once a week	less than once a week	at least once a week	poorer	no births	23	2			no	yes						not a big problem	no	married	secondary	no	respondent and husband/partner
LS8	55	1362010	43	leribe	rural	primary	pentecostal	male	not at all	not at all	not at all	poorer	no births	17	4			no	yes						big problem	no	married	don't know	no	respondent alone
LS8	55	1362010	18	leribe	rural	primary	pentecostal	male	not at all	less than once a week	not at all	poorer	1	18	1			no	yes	yes	no	no	5	4	big problem	no	no longer living together/separated		no
LS8	55	1362010	18	leribe	rural	primary	pentecostal	male	not at all	less than once a week	not at all	poorer	no births		0			no	yes						big problem	no	never in union		no
LS8	55	1362010	16	leribe	rural	primary	pentecostal	male	not at all	not at all	not at all	poorer	no births		0			no	no						not a big problem	no	never in union		no
LS8	55	1362010	42	leribe	rural	primary	pentecostal	male	not at all	at least once a week	less than once a week	middle	no births	20	3			no	no						not a big problem	no	married	secondary	yes	respondent and husband/partner
LS8	55	1362010	29	leribe	rural	secondary	pentecostal	male	at least once a week	at least once a week	less than once a week	middle	1	25	1			yes	yes						not a big problem	no	no longer living together/separated		yes
LS8	55	1362010	41	leribe	rural	primary	pentecostal	male	not at all	at least once a week	at least once a week	poorer	no births	20	3			no	yes						not a big problem	no	married	primary	no	respondent and husband/partner
LS8	55	1362010	38	leribe	rural	secondary	other christian	male	not at all	at least once a week	not at all	poorer	no births	20	2			no	yes						big problem	no	married	secondary	yes	respondent alone
LS8	55	1362010	41	leribe	rural	primary	pentecostal	female	less than once a week	less than once a week	not at all	middle	no births	24	3			yes	yes						not a big problem	no	no longer living together/separated		no
LS8	55	1362010	32	leribe	rural	primary	other christian	male	not at all	not at all	not at all	middle	1	20	2			no	yes						big problem	no	married	primary	no	respondent alone
LS8	55	1362010	23	leribe	rural	secondary	roman catholic	male	not at all	not at all	not at all	middle	1	21	1			no	yes	no	yes	no	1	6	not a big problem	no	married	secondary	no	respondent and husband/partner
LS8	55	1362010	21	leribe	rural	secondary	anglican church	male	not at all	not at all	less than once a week	middle	no births		0			yes	no						not a big problem	no	never in union		yes
LS8	55	1362010	46	leribe	rural	secondary	other christian	male	not at all	less than once a week	less than once a week	richer	no births	24	2			no	yes						not a big problem	no	married	primary	yes	respondent and husband/partner
LS8	55	1362010	21	leribe	rural	secondary	other christian	male	less than once a week	at least once a week	less than once a week	richer	1	19	1			no	yes	yes	no	no	2	12	not a big problem	no	married	primary	no	respondent and husband/partner
LS8	55	1362010	49	leribe	rural	primary	pentecostal	male	not at all	less than once a week	less than once a week	poorer	no births	16	3			no	yes						not a big problem	no	married	don't know	no	respondent and husband/partner
LS8	55	1362010	19	leribe	rural	secondary	seventh day adventist	male	not at all	at least once a week	not at all	poorer	no births		0			no	yes						not a big problem	no	never in union		no
LS8	55	1362010	46	leribe	rural	primary	lesotho evangelical church	male	not at all	at least once a week	at least once a week	middle	no births	20	3			yes	yes						not a big problem	no	married	primary	no	respondent and husband/partner
LS8	55	1362010	18	leribe	rural	primary	pentecostal	male	not at all	at least once a week	at least once a week	middle	1	17	1			no	no	yes	no	no	5	4	not a big problem	no	married	secondary	no	respondent and husband/partner
LS8	56	1991845	39	leribe	rural	primary	pentecostal	male	not at all	at least once a week	less than once a week	poorer	no births	26	2			no	no						not a big problem	no	married	primary	yes	respondent and husband/partner
LS8	56	1991845	40	leribe	rural	secondary	roman catholic	female	less than once a week	at least once a week	less than once a week	richer	no births	16	2			yes	yes						not a big problem	no	never in union		yes
LS8	56	1991845	22	leribe	rural	secondary	seventh day adventist	male	not at all	at least once a week	less than once a week	richer	1	20	1			no	yes	no	yes	no	3	6	not a big problem	no	married	higher	no	respondent and husband/partner
LS8	56	1991845	46	leribe	rural	secondary	other christian	female	less than once a week	less than once a week	less than once a week	richest	no births	23	2			no	yes						not a big problem	no	married	secondary	no	respondent and husband/partner
LS8	56	1991845	29	leribe	rural	secondary	anglican church	female	not at all	less than once a week	at least once a week	richest	1	19	2			no	yes	yes	no	no	1	8	not a big problem	no	married	secondary	yes	respondent and husband/partner
LS8	56	1991845	18	leribe	rural	secondary	lesotho evangelical church	female	at least once a week	not at all	at least once a week	richest	no births		0			no	yes						not a big problem	no	never in union		no
LS8	56	1991845	27	leribe	rural	primary	lesotho evangelical church	male	not at all	less than once a week	not at all	poorer	2	18	4		4	no	yes	no	yes	no	4	5	big problem	no	married	secondary	no	respondent and husband/partner
LS8	56	1991845	23	leribe	rural	secondary	pentecostal	female	at least once a week	at least once a week	not at all	poorer	no births		0			yes	no						big problem	no	never in union		yes
LS8	56	1991845	43	leribe	rural	secondary	lesotho evangelical church	male	not at all	at least once a week	not at all	poorer	no births	18	1			no	yes						not a big problem	no	married	secondary	no	respondent alone
LS8	56	1991845	46	leribe	rural	secondary	pentecostal	female	not at all	not at all	less than once a week	richest	no births	21	3			no	no						not a big problem	no	never in union		yes
LS8	56	1991845	37	leribe	rural	secondary	pentecostal	female	less than once a week	not at all	at least once a week	richest	no births	19	3			no	yes						not a big problem	no	no longer living together/separated		no
LS8	56	1991845	44	leribe	rural	higher	other christian	female	not at all	at least once a week	less than once a week	richest	no births	17	1			no	no						not a big problem	yes	married	higher	yes	respondent and husband/partner
LS8	56	1991845	18	leribe	rural	secondary	lesotho evangelical church	male	not at all	not at all	at least once a week	richer	no births		0			no	yes						not a big problem	no	never in union		no
LS8	56	1991845	47	leribe	rural	secondary	anglican church	male	not at all	not at all	not at all	middle	1	20	3			no	no						not a big problem	no	married	primary	no	respondent alone
LS8	56	1991845	26	leribe	rural	secondary	anglican church	male	not at all	not at all	not at all	middle	1	26	1			no	yes	no	yes	no	1	9	not a big problem	no	married	secondary	no	respondent and husband/partner
LS8	56	1991845	21	leribe	rural	higher	roman catholic	male	not at all	less than once a week	not at all	richest	no births		0			yes	no						not a big problem	no	never in union		no
LS8	57	1042602	47	leribe	rural	primary	roman catholic	female	less than once a week	less than once a week	at least once a week	middle	no births	23	1			yes	yes						not a big problem	no	no longer living together/separated		yes
LS8	57	1042602	37	leribe	rural	secondary	roman catholic	female	less than once a week	less than once a week	less than once a week	poorer	no births	22	0			no	no						not a big problem	no	never in union		yes
LS8	57	1042602	34	leribe	rural	secondary	anglican church	male	not at all	at least once a week	at least once a week	middle	no births	19	2			no	yes						big problem	no	married	higher	yes	respondent and husband/partner
LS8	57	1042602	26	leribe	rural	secondary	other christian	male	not at all	at least once a week	at least once a week	richer	1	15	2			no	yes	no	no	no	3	6	not a big problem	no	no longer living together/separated		yes
LS8	57	1042602	44	leribe	rural	secondary	lesotho evangelical church	female	not at all	at least once a week	at least once a week	richest	no births	25	2			no	yes						not a big problem	no	married	primary	no	respondent and husband/partner
LS8	57	1042602	42	leribe	rural	primary	pentecostal	female	not at all	not at all	not at all	middle	no births	20	2			no	yes						big problem	no	no longer living together/separated		no
LS8	57	1042602	28	leribe	rural	secondary	pentecostal	male	at least once a week	at least once a week	at least once a week	richest	1	27	1			no	yes	yes	no	no	1	8	not a big problem	yes	married	higher	no	respondent alone
LS8	57	1042602	21	leribe	rural	secondary	none	male	not at all	at least once a week	at least once a week	richest	no births		0			no	no						big problem	no	married	secondary	no	respondent alone
LS8	57	1042602	36	leribe	rural	primary	pentecostal	male	not at all	less than once a week	not at all	middle	1	26	4			no	yes	yes	no	no	3	7	not a big problem	no	married	don't know	no	husband/partner alone
LS8	57	1042602	22	leribe	rural	higher	pentecostal	male	less than once a week	at least once a week	at least once a week	richer	1	21	1			no	no	no	yes	no	2	15	not a big problem	no	married	higher	no	respondent and husband/partner
LS8	57	1042602	33	leribe	rural	higher	anglican church	female	not at all	at least once a week	at least once a week	richer	1	22	2			no	yes						big problem	no	no longer living together/separated		yes
LS8	57	1042602	24	leribe	rural	secondary	pentecostal	male	not at all	not at all	at least once a week	middle	1	20	1			no	yes						not a big problem	no	married	primary	no	respondent alone
LS8	57	1042602	19	leribe	rural	secondary	roman catholic	female	not at all	not at all	at least once a week	richest	no births		0			no	no						big problem	no	never in union		no
LS8	57	1042602	17	leribe	rural	secondary	pentecostal	female	less than once a week	less than once a week	less than once a week	poorer	no births		0			no	no						big problem	no	never in union		no
LS8	58	1705917	32	leribe	rural	secondary	roman catholic	female	not at all	at least once a week	not at all	middle	1	32	1			no	yes	no	yes	no	1	9	not a big problem	no	never in union		no
LS8	58	1705917	17	leribe	rural	secondary	roman catholic	male	not at all	at least once a week	not at all	middle	no births		0			no	yes						not a big problem	no	never in union		no
LS8	58	1705917	30	leribe	rural	secondary	pentecostal	male	at least once a week	at least once a week	not at all	middle	1	16	2			no	yes						not a big problem	no	married	primary	yes	respondent and husband/partner
LS8	58	1705917	39	leribe	rural	secondary	lesotho evangelical church	male	not at all	at least once a week	less than once a week	poorer	1	28	2			no	yes	no	no	yes	7	2	not a big problem	no	married	primary	no	respondent and husband/partner
LS8	58	1705917	37	leribe	rural	secondary	roman catholic	male	not at all	not at all	not at all	middle	1	22	1			no	yes						big problem	no	married	primary	yes	respondent and husband/partner
LS8	58	1705917	31	leribe	rural	secondary	pentecostal	female	not at all	less than once a week	at least once a week	richer	no births	23	1			no	yes						not a big problem	no	married	primary	yes	respondent alone
LS8	58	1705917	25	leribe	rural	higher	roman catholic	male	not at all	less than once a week	at least once a week	richest	1	24	1			yes	yes	no	yes	no	4	5	not a big problem	no	never in union		no
LS8	58	1705917	35	leribe	rural	secondary	roman catholic	male	not at all	at least once a week	at least once a week	richer	no births	21	3			no	yes						not a big problem	no	married	primary	no	respondent alone
LS8	58	1705917	27	leribe	rural	secondary	anglican church	female	not at all	at least once a week	not at all	poorer	1	21	2	then		no	yes	no	no	no	3	6	not a big problem	no	never in union		no
LS8	58	1705917	33	leribe	rural	secondary	lesotho evangelical church	male	not at all	not at all	at least once a week	richest	1	19	2		4	no	no	yes	no	no	don't know	don't know	not a big problem	no	married	higher	yes	respondent alone
LS8	58	1705917	25	leribe	rural	higher	lesotho evangelical church	male	not at all	not at all	at least once a week	richest	no births		0			no	yes						not a big problem	no	never in union		no
LS8	58	1705917	36	leribe	rural	secondary	pentecostal	male	less than once a week	not at all	not at all	poorest	1	24	3			no	yes	no	no	no	2	7	not a big problem	no	married	secondary	yes	respondent alone
LS8	58	1705917	41	leribe	rural	primary	roman catholic	female	not at all	less than once a week	not at all	poorest	no births	17	0			no	no						not a big problem	no	never in union		no
LS8	58	1705917	19	leribe	rural	primary	roman catholic	female	not at all	less than once a week	not at all	poorest	no births		0			yes	no						not a big problem	no	never in union		no
LS8	58	1705917	17	leribe	rural	primary	none	female	not at all	less than once a week	not at all	poorest	1	16	1			no	yes	yes	yes	no	2	7	not a big problem	no	married	primary	no	someone else
LS8	58	1705917	17	leribe	rural	secondary	pentecostal	male	not at all	not at all	not at all	poorer	1	16	1			no	yes	no	yes	no	5	12	big problem	no	never in union		no
LS8	58	1705917	25	leribe	rural	higher	pentecostal	male	not at all	at least once a week	at least once a week	richer	1	25	1			no	yes	no	yes	no	1	9	not a big problem	no	married	secondary	no	respondent and husband/partner
LS8	58	1705917	43	leribe	rural	secondary	anglican church	male	not at all	less than once a week	less than once a week	richest	no births	17	3			no	no						not a big problem	no	married	primary	yes	respondent and husband/partner
LS8	58	1705917	25	leribe	rural	higher	anglican church	male	not at all	not at all	at least once a week	richest	no births		0	then		yes	no						not a big problem	no	never in union		no
LS8	58	1705917	38	leribe	rural	higher	roman catholic	male	not at all	less than once a week	less than once a week	richest	1	26	2			no	no						not a big problem	no	married	secondary	no	respondent and husband/partner
LS8	59	1187457	24	leribe	rural	secondary	lesotho evangelical church	female	not at all	not at all	at least once a week	middle	no births		0			no	yes						not a big problem	no	married	secondary	no	respondent alone
LS8	59	1187457	47	leribe	rural	secondary	pentecostal	male	not at all	at least once a week	at least once a week	poorer	no births	17	1			no	yes						not a big problem	no	married	primary	yes	respondent alone
LS8	59	1187457	32	leribe	rural	primary	pentecostal	female	not at all	less than once a week	not at all	middle	2	20	5			yes	yes	no	no	no		no antenatal visits	big problem	no	no longer living together/separated		no
LS8	59	1187457	29	leribe	rural	primary	pentecostal	female	not at all	at least once a week	less than once a week	middle	1	18	2			no	yes	no	yes	no	1	11	big problem	no	no longer living together/separated		no
LS8	59	1187457	22	leribe	rural	secondary	roman catholic	male	not at all	not at all	not at all	middle	1	21	1			no	yes	yes	no	no	2	7	not a big problem	no	married	secondary	no	respondent and husband/partner
LS8	59	1187457	24	leribe	rural	secondary	seventh day adventist	female	not at all	less than once a week	less than once a week	richer	no births		0			yes	no						not a big problem	no	never in union		no
LS8	59	1187457	21	leribe	rural	secondary	lesotho evangelical church	female	not at all	not at all	at least once a week	richer	no births		0			yes	no						not a big problem	no	never in union		yes
LS8	59	1187457	18	leribe	rural	secondary	lesotho evangelical church	female	less than once a week	not at all	at least once a week	poorest	no births		0			yes	yes						big problem	no	never in union		no
LS8	59	1187457	31	leribe	rural	secondary	lesotho evangelical church	male	not at all	not at all	at least once a week	richer	1	20	2			yes	yes						not a big problem	no	married	secondary	no	respondent and husband/partner
LS8	59	1187457	27	leribe	rural	secondary	other christian	female	less than once a week	at least once a week	not at all	middle	no births		0			no	yes						not a big problem	no	never in union		no
LS8	59	1187457	41	leribe	rural	secondary	lesotho evangelical church	male	not at all	less than once a week	at least once a week	middle	no births	20	3		3	no	yes						not a big problem	no	married	secondary	no	respondent alone
LS8	59	1187457	46	leribe	rural	secondary	lesotho evangelical church	male	not at all	at least once a week	at least once a week	richer	no births	25	3			yes	yes						not a big problem	no	married	secondary	no	respondent and husband/partner
LS8	59	1187457	15	leribe	rural	secondary	lesotho evangelical church	male	not at all	not at all	at least once a week	richer	no births		0			yes	yes						not a big problem	no	never in union		no
LS8	59	1187457	39	leribe	rural	higher	lesotho evangelical church	male	not at all	not at all	at least once a week	richest	1	28	2			yes	yes						big problem	no	married	higher	yes	respondent and husband/partner
LS8	60	1305018	22	leribe	rural	secondary	other christian	male	not at all	at least once a week	at least once a week	richest	no births		0			no	no						not a big problem	no	never in union		no
LS8	60	1305018	28	leribe	rural	secondary	other christian	female	not at all	not at all	at least once a week	richer	2	23	2			no	yes	no	yes	no	5	4	not a big problem	no	married	secondary	no	respondent alone
LS8	60	1305018	34	leribe	rural	higher	other christian	female	at least once a week	at least once a week	at least once a week	richest	1	31	1			no	yes						big problem	no	divorced		no
LS8	60	1305018	27	leribe	rural	secondary	roman catholic	male	less than once a week	less than once a week	at least once a week	richer	1	26	1			no	yes	no	yes	no	3	6	big problem	no	married	primary	no	respondent and husband/partner
LS8	60	1305018	28	leribe	rural	primary	methodist	female	not at all	not at all	not at all	middle	1	20	1			no	yes						big problem	no	no longer living together/separated		no
LS8	60	1305018	22	leribe	rural	secondary	roman catholic	female	not at all	at least once a week	at least once a week	richer	1	19	1			no	yes						not a big problem	no	married	secondary	no	respondent and husband/partner
LS8	60	1305018	35	leribe	rural	secondary	other christian	male	less than once a week	at least once a week	at least once a week	richer	1	22	3			no	yes						not a big problem	no	never in union		yes
LS8	60	1305018	16	leribe	rural	secondary	other christian	female	not at all	at least once a week	at least once a week	richer	no births		0			yes	yes						not a big problem	no	never in union		no
LS8	60	1305018	41	leribe	rural	primary	pentecostal	female	not at all	at least once a week	not at all	middle	no births	18	0			no	yes						big problem	no	widowed		no
LS8	60	1305018	31	leribe	rural	secondary	anglican church	female	not at all	less than once a week	at least once a week	middle	no births		0			yes	no						big problem	no	never in union		no
LS8	60	1305018	39	leribe	rural	secondary	anglican church	female	not at all	not at all	not at all	middle	1	36	1			no	yes	no	yes	no	4	5	big problem	no	widowed		no
LS8	60	1305018	35	leribe	rural	secondary	roman catholic	male	not at all	less than once a week	at least once a week	richer	1	34	1			no	yes	no	yes	no	1	8	big problem	no	married	secondary	no	respondent and husband/partner
LS8	60	1305018	19	leribe	rural	secondary	roman catholic	female	less than once a week	at least once a week	not at all	middle	1	16	1			no	yes	no	yes	no	5	4	big problem	no	never in union		no
LS8	60	1305018	24	leribe	rural	secondary	roman catholic	male	not at all	at least once a week	not at all	poorer	1	19	2			no	no	no	yes	no	5	4	big problem	no	married	primary	no	respondent and husband/partner
LS8	60	1305018	25	leribe	rural	secondary	other christian	male	not at all	not at all	not at all	middle	no births	16	2			no	yes						big problem	no	married	primary	yes	respondent and husband/partner
LS8	60	1305018	20	leribe	rural	secondary	other christian	female	less than once a week	at least once a week	at least once a week	middle	1	17	1			no	yes	yes	yes	no	5	2	not a big problem	no	married	secondary	no	respondent alone
LS8	60	1305018	18	leribe	rural	secondary	other christian	female	not at all	at least once a week	at least once a week	middle	no births		0			no	yes						big problem	no	never in union		no
LS8	61	1647603	27	leribe	rural	secondary	pentecostal	male	not at all	at least once a week	at least once a week	richer	no births	18	2	not at all		no	yes						big problem	no	married	secondary	no	respondent alone
LS8	61	1647603	37	leribe	rural	secondary	roman catholic	male	less than once a week	at least once a week	at least once a week	richer	no births	23	1			no	yes						not a big problem	no	married	primary	yes	respondent and husband/partner
LS8	61	1647603	26	leribe	rural	secondary	pentecostal	male	not at all	at least once a week	at least once a week	richer	1	17	2			yes	yes	no	yes	no	4	10	not a big problem	no	married	primary	no	respondent and husband/partner
LS8	61	1647603	16	leribe	rural	secondary	roman catholic	female	at least once a week	at least once a week	at least once a week	middle	no births		0			no	yes						big problem	no	never in union		no
LS8	61	1647603	49	leribe	rural	primary	pentecostal	male	not at all	not at all	at least once a week	middle	no births	20	5			no	yes						big problem	no	married	primary	no	respondent and husband/partner
LS8	61	1647603	16	leribe	rural	secondary	roman catholic	male	not at all	not at all	less than once a week	middle	no births		0			no	no						not a big problem	no	never in union		yes
LS8	61	1647603	29	leribe	rural	secondary	roman catholic	male	at least once a week	at least once a week	not at all	middle	2	26	2			no	yes	no	yes	no	1	9	big problem	no	married	primary	no	respondent and husband/partner
LS8	61	1647603	29	leribe	rural	secondary	roman catholic	male	not at all	at least once a week	not at all	poorer	1	22	2			no	yes						big problem	no	married	primary	no	respondent and husband/partner
LS8	62	1209945	35	leribe	rural	primary	lesotho evangelical church	male	not at all	at least once a week	at least once a week	richest	1	25	2			no	yes	no	yes	no	2	15	not a big problem	no	married	primary	no	respondent and husband/partner
LS8	62	1209945	25	leribe	rural	secondary	roman catholic	male	not at all	not at all	not at all	poorest	1	17	2			no	yes						not a big problem	no	never in union		no
LS8	62	1209945	21	leribe	rural	secondary	roman catholic	male	not at all	not at all	not at all	poorest	1	21	1			no	yes	no	yes	no	5	4	big problem	no	never in union		no
LS8	62	1209945	31	leribe	rural	secondary	roman catholic	male	not at all	not at all	not at all	poorest	1	17	3			no	yes						not a big problem	no	married	primary	no	respondent and husband/partner
LS8	62	1209945	25	leribe	rural	primary	pentecostal	male	not at all	not at all	not at all	poorest	no births		0			no	yes						big problem	no	no longer living together/separated		no
LS8	62	1209945	23	leribe	rural	secondary	other christian	female	not at all	not at all	less than once a week	middle	1	18	1			no	no						not a big problem	no	never in union		no
LS8	62	1209945	22	leribe	rural	secondary	roman catholic	female	not at all	not at all	at least once a week	middle	1	19	1			yes	yes						big problem	no	no longer living together/separated		no
LS8	62	1209945	17	leribe	rural	secondary	roman catholic	female	not at all	not at all	not at all	middle	no births		0			yes	yes						not a big problem	no	never in union		no
LS8	62	1209945	18	leribe	rural	secondary	roman catholic	female	not at all	at least once a week	at least once a week	middle	no births		0			no	no						big problem	no	never in union		no
LS8	62	1209945	38	leribe	rural	secondary	roman catholic	female	not at all	at least once a week	not at all	richer	no births	18	3			no	yes						big problem	no	married	secondary	no	respondent alone
LS8	62	1209945	19	leribe	rural	secondary	roman catholic	female	not at all	at least once a week	at least once a week	poorer	no births		0			no	no						big problem	no	never in union		no
LS8	62	1209945	37	leribe	rural	primary	pentecostal	female	not at all	at least once a week	less than once a week	poorer	2	17	4			yes	yes	no	yes	no	4	10	not a big problem	no	married	primary	no	respondent and husband/partner
LS8	62	1209945	33	leribe	rural	secondary	other christian	male	not at all	not at all	at least once a week	richest	no births	19	1			yes	yes						not a big problem	no	never in union		yes
LS8	62	1209945	25	leribe	rural	primary	pentecostal	male	less than once a week	less than once a week	not at all	poorer	2	20	2			no	no	no	yes	no	2	7	not a big problem	no	married	primary	no	respondent and husband/partner
LS8	62	1209945	35	leribe	rural	primary	pentecostal	male	not at all	not at all	not at all	poorer	no births	20	2			no	yes	no	no	no		no antenatal visits	big problem	no	no longer living together/separated		no
LS8	62	1209945	25	leribe	rural	secondary	roman catholic	female	less than once a week	at least once a week	at least once a week	richer	no births		0			no	yes						big problem	no	married	higher	yes	respondent alone
LS8	62	1209945	24	leribe	rural	secondary	other christian	male	not at all	at least once a week	at least once a week	richest	2	17	2			no	yes	no	yes	no	3	5	not a big problem	no	married	secondary	no	respondent alone
LS8	62	1209945	48	leribe	rural	primary	roman catholic	female	not at all	less than once a week	not at all	middle	no births	17	6			yes	yes						big problem	no	married	primary	no	respondent alone
LS8	62	1209945	24	leribe	rural	primary	pentecostal	female	not at all	less than once a week	not at all	middle	1	17	2	then		no	yes	yes	no	no	1	8	not a big problem	no	no longer living together/separated		no
LS8	62	1209945	16	leribe	rural	primary	pentecostal	female	not at all	less than once a week	not at all	middle	no births		0			no	no						big problem	no	never in union		no
LS8	62	1209945	19	leribe	rural	secondary	pentecostal	female	not at all	not at all	not at all	poorer	no births		0			no	yes						big problem	no	never in union		yes
LS8	62	1209945	39	leribe	rural	primary	other christian	female	not at all	less than once a week	not at all	poorer	no births	21	3			yes	yes						big problem	no	married	secondary	no	husband/partner alone
LS8	62	1209945	18	leribe	rural	secondary	roman catholic	female	not at all	not at all	not at all	poorer	no births		0			no	no						not a big problem	no	never in union		no
LS8	63	475478	42	leribe	rural	secondary	pentecostal	male	not at all	not at all	at least once a week	richest	no births	21	1			yes	yes						big problem	no	married	secondary	yes	respondent and husband/partner
LS8	63	475478	20	leribe	rural	secondary	lesotho evangelical church	female	at least once a week	at least once a week	at least once a week	richer	no births		0			no	yes						not a big problem	no	never in union		yes
LS8	63	475478	41	leribe	rural	secondary	pentecostal	female	not at all	at least once a week	not at all	richer	no births	18	2			no	no						not a big problem	no	widowed		yes
LS8	63	475478	30	leribe	rural	secondary	other christian	female	not at all	at least once a week	not at all	middle	1	27	1			no	yes						not a big problem	no	married	secondary	no	respondent and husband/partner
LS8	63	475478	25	leribe	rural	secondary	pentecostal	male	not at all	less than once a week	not at all	middle	no births	19	1			no	no						not a big problem	no	married	secondary	no	respondent and husband/partner
LS8	63	475478	23	leribe	rural	secondary	pentecostal	male	less than once a week	less than once a week	not at all	middle	no births		0			no	yes						not a big problem	no	never in union		no
LS8	63	475478	35	leribe	rural	secondary	other christian	female	not at all	at least once a week	less than once a week	middle	no births	24	1			no	no						not a big problem	no	no longer living together/separated		no
LS8	63	475478	30	leribe	rural	secondary	other christian	male	not at all	at least once a week	at least once a week	middle	1	19	2			no	yes						not a big problem	no	married	secondary	no	respondent and husband/partner
LS8	63	475478	34	leribe	rural	secondary	pentecostal	male	less than once a week	not at all	not at all	poorer	2	30	2			no	yes	no	yes	no	2	14	big problem	no	married	primary	no	respondent and husband/partner
LS8	63	475478	32	leribe	rural	secondary	roman catholic	female	not at all	at least once a week	not at all	middle	no births	14	4			no	yes						big problem	no	no longer living together/separated		no
LS8	64	1282698	21	leribe	rural	secondary	lesotho evangelical church	female	not at all	not at all	not at all	middle	1	20	1			no	no	no	yes	no	7	2	big problem	no	never in union		no
LS8	64	1282698	15	leribe	rural	primary	pentecostal	female	less than once a week	less than once a week	not at all	middle	no births		0			no	no						big problem	no	never in union		no
LS8	64	1282698	44	leribe	rural	secondary	lesotho evangelical church	male	not at all	at least once a week	less than once a week	richer	1	24	3			no	no						not a big problem	no	married	primary	no	respondent and husband/partner
LS8	64	1282698	17	leribe	rural	secondary	lesotho evangelical church	male	at least once a week	not at all	less than once a week	richer	no births		0			no	yes						big problem	no	never in union		yes
LS8	64	1282698	45	leribe	rural	primary	pentecostal	male	not at all	not at all	not at all	poorer	no births	36	1			yes	yes						not a big problem	no	married	secondary	yes	respondent and husband/partner
LS8	64	1282698	29	leribe	rural	secondary	roman catholic	male	not at all	less than once a week	not at all	middle	1	21	2			no	yes						not a big problem	no	married	primary	yes	respondent and husband/partner
LS8	64	1282698	17	leribe	rural	secondary	anglican church	female	not at all	not at all	not at all	poorer	1	17	1			no	yes	no	yes	no	6	3	not a big problem	no	married	secondary	no	respondent alone
LS8	64	1282698	21	leribe	rural	secondary	other christian	male	not at all	less than once a week	not at all	poorer	1	17	1			no	yes						big problem	no	married	primary	no	respondent and husband/partner
LS8	64	1282698	35	leribe	rural	secondary	roman catholic	male	at least once a week	not at all	less than once a week	richer	no births	20	2			no	yes						not a big problem	no	married	secondary	no	respondent and husband/partner
LS8	64	1282698	42	leribe	rural	primary	anglican church	male	not at all	at least once a week	at least once a week	middle	no births	21	2			no	yes						big problem	no	divorced		no
LS8	64	1282698	30	leribe	rural	secondary	pentecostal	male	not at all	at least once a week	less than once a week	richest	no births	22	1			no	yes						big problem	no	never in union		yes
LS8	64	1282698	27	leribe	rural	secondary	pentecostal	male	not at all	at least once a week	less than once a week	richest	1	18	2			no	yes	yes	no	no		no antenatal visits	not a big problem	no	married	secondary	no	respondent and husband/partner
LS8	64	1282698	24	leribe	rural	secondary	pentecostal	male	less than once a week	at least once a week	at least once a week	richest	1	20	1			no	no						not a big problem	no	never in union		no
LS8	64	1282698	28	leribe	rural	secondary	pentecostal	male	not at all	not at all	not at all	poorer	1	18	2			no	no	no	no	no	1	9	not a big problem	no	married	primary	no	respondent and husband/partner
LS8	64	1282698	40	leribe	rural	primary	roman catholic	male	not at all	at least once a week	at least once a week	richest	no births	19	2			no	no						not a big problem	no	married	primary	no	respondent and husband/partner
LS8	64	1282698	17	leribe	rural	secondary	roman catholic	male	less than once a week	at least once a week	at least once a week	richest	no births		0			no	no						not a big problem	no	never in union		no
LS8	65	1232339	31	leribe	rural	secondary	other christian	female	not at all	at least once a week	not at all	poorer	no births	19	2			no	no						not a big problem	no	no longer living together/separated		no
LS8	65	1232339	22	leribe	rural	secondary	lesotho evangelical church	male	not at all	at least once a week	not at all	richer	no births		0			yes	no						not a big problem	no	never in union		no
LS8	65	1232339	29	leribe	rural	secondary	lesotho evangelical church	male	not at all	not at all	not at all	middle	1	25	1			no	yes						not a big problem	no	married	higher	no	respondent and husband/partner
LS8	65	1232339	33	leribe	rural	primary	other christian	female	not at all	less than once a week	not at all	middle	no births	20	2			no	yes						not a big problem	no	married	primary	no	respondent alone
LS8	65	1232339	33	leribe	rural	secondary	roman catholic	male	not at all	at least once a week	not at all	middle	1	19	2			no	yes						not a big problem	no	married	primary	no	respondent alone
LS8	65	1232339	19	leribe	rural	secondary	roman catholic	male	not at all	at least once a week	not at all	poorer	no births		0			no	no						not a big problem	no	married	primary	no	respondent and husband/partner
LS8	65	1232339	19	leribe	rural	secondary	lesotho evangelical church	female	not at all	less than once a week	not at all	poorer	no births		0			no	no						not a big problem	no	never in union		yes
LS8	65	1232339	16	leribe	rural	secondary	lesotho evangelical church	female	not at all	less than once a week	not at all	poorer	no births		0			no	yes						not a big problem	no	never in union		no
LS8	65	1232339	21	leribe	rural	secondary	none	female	not at all	less than once a week	not at all	poorer	1	17	1			no	yes						not a big problem	no	no longer living together/separated		no
LS8	65	1232339	30	leribe	rural	higher	lesotho evangelical church	female	not at all	at least once a week	at least once a week	richest	no births	20	1			no	no						not a big problem	no	no longer living together/separated		no
LS8	65	1232339	23	leribe	rural	higher	lesotho evangelical church	female	not at all	not at all	at least once a week	richest	no births		0			no	no						not a big problem	no	never in union		yes
LS8	65	1232339	31	leribe	rural	higher	roman catholic	male	less than once a week	not at all	at least once a week	richer	no births		0			no	no						not a big problem	no	never in union		yes
LS8	65	1232339	27	leribe	rural	secondary	roman catholic	male	not at all	not at all	at least once a week	richer	no births	20	1			no	no						not a big problem	no	never in union		yes
LS8	65	1232339	23	leribe	rural	secondary	other christian	female	not at all	at least once a week	at least once a week	richer	no births		0			no	yes						not a big problem	no	never in union		no
LS8	66	3127308	29	leribe	urban	secondary	pentecostal	male	less than once a week	not at all	at least once a week	richer	2	22	3			no	yes						not a big problem	no	married	primary	yes	respondent alone
LS8	66	3127308	25	leribe	urban	higher	anglican church	male	at least once a week	not at all	at least once a week	richer	no births		0			no	yes						not a big problem	no	never in union		yes
LS8	66	3127308	22	leribe	urban	secondary	anglican church	female	not at all	less than once a week	less than once a week	middle	1	18	1			no	no						not a big problem	no	no longer living together/separated		no
LS8	66	3127308	23	leribe	urban	primary	pentecostal	male	not at all	less than once a week	at least once a week	richer	no births		0			no	yes						not a big problem	no	married	secondary	yes	respondent and husband/partner
LS8	66	3127308	26	leribe	urban	secondary	anglican church	female	at least once a week	at least once a week	at least once a week	richest	1	22	1			no	no						not a big problem	no	married	secondary	yes	respondent and husband/partner
LS8	66	3127308	19	leribe	urban	secondary	lesotho evangelical church	female	at least once a week	at least once a week	at least once a week	richest	no births		0			no	no						not a big problem	no	never in union		yes
LS8	66	3127308	45	leribe	urban	primary	lesotho evangelical church	male	not at all	at least once a week	at least once a week	richer	no births	19	2			yes	yes						not a big problem	no	married	secondary	no	respondent and husband/partner
LS8	66	3127308	20	leribe	urban	secondary	other christian	male	at least once a week	at least once a week	not at all	middle	1	19	1			no	no	no	yes	no	5	4	not a big problem	no	married	secondary	no	respondent and husband/partner
LS8	66	3127308	20	leribe	urban	secondary	lesotho evangelical church	female	not at all	not at all	not at all	poorer	no births		0			no	yes						not a big problem	no	never in union		no
LS8	66	3127308	18	leribe	urban	secondary	lesotho evangelical church	female	not at all	not at all	not at all	poorer	no births		0			yes	no						not a big problem	no	never in union		no
LS8	66	3127308	49	leribe	urban	secondary	other christian	male	not at all	less than once a week	at least once a week	richest	no births	27	1			no	yes						not a big problem	no	widowed		yes
LS8	66	3127308	37	leribe	urban	higher	lesotho evangelical church	male	less than once a week	at least once a week	at least once a week	richest	1	24	2			no	yes	yes	no	no	3	6	not a big problem	no	married	secondary	no	respondent alone
LS8	66	3127308	35	leribe	urban	primary	pentecostal	female	not at all	at least once a week	at least once a week	middle	2	17	5			yes	no	no	yes	no	6	3	big problem	no	married	primary	yes	respondent and husband/partner
LS8	67	1920464	41	leribe	urban	primary	roman catholic	male	not at all	not at all	at least once a week	richer	no births	17	2			no	yes						not a big problem	no	married	primary	no	respondent alone
LS8	67	1920464	19	leribe	urban	secondary	none	male	not at all	not at all	at least once a week	richer	1	18	1			no	yes	no	yes	no	1	8	not a big problem	no	married	secondary	no	respondent and husband/partner
LS8	67	1920464	26	leribe	urban	primary	pentecostal	male	not at all	not at all	not at all	middle	2	18	3			no	yes	yes	no	no	1	8	not a big problem	no	married	primary	no	respondent alone
LS8	67	1920464	20	leribe	urban	secondary	pentecostal	male	not at all	less than once a week	at least once a week	richer	1	19	1			no	yes	no	yes	no	1	7	not a big problem	no	married	secondary	yes	respondent and husband/partner
LS8	67	1920464	33	leribe	urban	higher	other christian	female	not at all	not at all	not at all	poorer	no births		0			no	yes						not a big problem	no	never in union		no
LS8	67	1920464	48	leribe	urban	secondary	roman catholic	female	not at all	at least once a week	not at all	middle	no births	23	2			yes	yes						not a big problem	no	married	secondary	no	respondent alone
LS8	67	1920464	19	leribe	urban	secondary	other christian	male	not at all	less than once a week	at least once a week	richer	no births		0			no	no						not a big problem	no	never in union		no
LS8	67	1920464	35	leribe	urban	secondary	roman catholic	male	not at all	less than once a week	not at all	richer	no births	21	1			no	no						not a big problem	no	no longer living together/separated		no
LS8	67	1920464	36	leribe	urban	secondary	roman catholic	male	not at all	less than once a week	less than once a week	richer	no births	22	2			no	yes						not a big problem	no	married	primary	yes	respondent and husband/partner
LS8	67	1920464	32	leribe	urban	secondary	other christian	female	not at all	less than once a week	not at all	richer	no births		0			yes	yes	no	yes	no	9	6	not a big problem	no	married	secondary	no	respondent and husband/partner
LS8	67	1920464	41	leribe	urban	primary	roman catholic	male	not at all	at least once a week	less than once a week	poorer	no births	19	4			no	no						not a big problem	no	married	primary	yes	respondent and husband/partner
LS8	67	1920464	16	leribe	urban	primary	pentecostal	male	not at all	less than once a week	not at all	poorer	no births		0			no	yes						not a big problem	no	never in union		no
LS8	67	1920464	30	leribe	urban	secondary	pentecostal	male	not at all	at least once a week	less than once a week	richer	no births	18	1			yes	yes						not a big problem	no	no longer living together/separated		yes
LS8	67	1920464	24	leribe	urban	secondary	seventh day adventist	male	not at all	at least once a week	not at all	richer	1	18	2			no	yes	no	yes	no	4	10	not a big problem	no	married	don't know	no	respondent and husband/partner
LS8	67	1920464	28	leribe	urban	secondary	pentecostal	male	less than once a week	at least once a week	less than once a week	poorer	no births	18	2			no	yes						not a big problem	no	married	primary	yes	respondent and husband/partner
LS8	67	1920464	28	leribe	urban	secondary	other christian	male	not at all	at least once a week	not at all	poorer	2	19	4			yes	yes	yes	no	no	6	3	not a big problem	no	married	primary	no	respondent and husband/partner
LS8	67	1920464	17	leribe	urban	secondary	none	female	not at all	not at all	at least once a week	richer	no births		0			yes	no						not a big problem	no	never in union		no
LS8	67	1920464	32	leribe	urban	higher	other christian	male	at least once a week	not at all	at least once a week	richer	1	24	2			no	yes	no	yes	no	1	9	not a big problem	no	married	higher	no	respondent and husband/partner
LS8	68	1126746	23	leribe	urban	higher	lesotho evangelical church	male	not at all	at least once a week	not at all	middle	1	23	1			no	yes	yes	no	no	2	5	not a big problem	no	married	secondary	no	respondent and husband/partner
LS8	68	1126746	22	leribe	urban	higher	other christian	male	less than once a week	not at all	not at all	richest	no births		0			no	yes						not a big problem	no	never in union		no
LS8	68	1126746	43	leribe	urban	secondary	pentecostal	female	less than once a week	not at all	not at all	middle	no births	22	2			no	no						not a big problem	no	divorced		yes
LS8	68	1126746	21	leribe	urban	higher	lesotho evangelical church	female	less than once a week	less than once a week	less than once a week	middle	no births		0			no	no						not a big problem	no	never in union		no
LS8	68	1126746	45	leribe	urban	higher	roman catholic	female	less than once a week	less than once a week	at least once a week	richest	1	41	1			no	no						not a big problem	yes	never in union		yes
LS8	68	1126746	20	leribe	urban	secondary	roman catholic	female	at least once a week	less than once a week	less than once a week	richest	no births		0			no	no						not a big problem	no	never in union		yes
LS8	68	1126746	39	leribe	urban	secondary	pentecostal	female	at least once a week	less than once a week	at least once a week	richest	no births	22	2			no	yes						not a big problem	no	never in union		no
LS8	68	1126746	36	leribe	urban	higher	lesotho evangelical church	male	not at all	not at all	at least once a week	richest	1	24	3		3	no	no						not a big problem	no	married	higher	yes	respondent and husband/partner
LS8	68	1126746	28	leribe	urban	primary	pentecostal	male	less than once a week	less than once a week	at least once a week	richest	1	25	1			no	no	no	yes	no	3	8	not a big problem	no	married	secondary	yes	respondent and husband/partner
LS8	68	1126746	36	leribe	urban	secondary	pentecostal	male	not at all	at least once a week	at least once a week	richest	no births	20	2			no	no						not a big problem	no	married	higher	no	respondent and husband/partner
LS8	68	1126746	41	leribe	urban	higher	methodist	female	at least once a week	not at all	not at all	richest	1	32	1			no	yes						not a big problem	yes	married	higher	yes	respondent and husband/partner
LS8	68	1126746	24	leribe	urban	higher	roman catholic	male	not at all	at least once a week	not at all	richer	1	21	1			no	yes						not a big problem	no	married	higher	yes	respondent and husband/partner
LS8	68	1126746	40	leribe	urban	secondary	pentecostal	male	less than once a week	not at all	less than once a week	richest	no births	19	2			no	yes						not a big problem	no	married	secondary	no	respondent and husband/partner
LS8	68	1126746	40	leribe	urban	secondary	other	female	not at all	less than once a week	at least once a week	richest	no births		0			yes	no						not a big problem	yes	never in union		yes
LS8	68	1126746	30	leribe	urban	secondary	other christian	female	not at all	at least once a week	less than once a week	richest	1	22	1			no	yes						not a big problem	no	married	primary	yes	respondent and husband/partner
LS8	69	1656213	38	leribe	urban	higher	seventh day adventist	male	less than once a week	less than once a week	at least once a week	richest	1	24	2			no	yes	yes	no	no	4	16	not a big problem	yes	married	higher	yes	respondent and husband/partner
LS8	69	1656213	28	leribe	urban	primary	roman catholic	male	not at all	at least once a week	less than once a week	richest	no births	16	2			no	yes						not a big problem	no	married	primary	yes	respondent and husband/partner
LS8	69	1656213	21	leribe	urban	secondary	other christian	female	not at all	not at all	at least once a week	richest	no births		0			no	no						not a big problem	no	never in union		yes
LS8	69	1656213	31	leribe	urban	secondary	other christian	male	at least once a week	at least once a week	at least once a week	richest	no births	21	1			no	yes						not a big problem	no	married	secondary	yes	respondent and husband/partner
LS8	69	1656213	25	leribe	urban	higher	other christian	female	not at all	not at all	at least once a week	richest	no births		0			no	yes						not a big problem	no	married	secondary	yes	respondent and husband/partner
LS8	69	1656213	36	leribe	urban	higher	other christian	female	not at all	not at all	at least once a week	richest	no births		0			no	no						not a big problem	no	never in union		yes
LS8	69	1656213	27	leribe	urban	higher	roman catholic	male	not at all	at least once a week	not at all	richer	1	21	2			no	yes						not a big problem	no	married	secondary	yes	respondent alone
LS8	69	1656213	35	leribe	urban	secondary	anglican church	male	less than once a week	at least once a week	at least once a week	richer	no births	20	2			no	yes						not a big problem	no	married	secondary	yes	respondent and husband/partner
LS8	69	1656213	26	leribe	urban	higher	other christian	male	at least once a week	less than once a week	at least once a week	richest	no births		0			no	yes						not a big problem	no	never in union		yes
LS8	69	1656213	20	leribe	urban	secondary	other christian	male	at least once a week	at least once a week	less than once a week	richest	no births		0			no	no						not a big problem	no	never in union		no
LS8	69	1656213	30	leribe	urban	higher	roman catholic	male	at least once a week	at least once a week	at least once a week	richest	no births	22	1			no	yes						not a big problem	no	married	secondary	yes	respondent and husband/partner
LS8	69	1656213	20	leribe	urban	secondary	other christian	female	not at all	not at all	less than once a week	richer	1	17	1			no	yes	no	yes	no		no antenatal visits	not a big problem	no	never in union		no
LS8	69	1656213	21	leribe	urban	higher	anglican church	female	at least once a week	not at all	at least once a week	richest	no births		0			no	yes						not a big problem	yes	never in union		yes
LS8	69	1656213	38	leribe	urban	secondary	pentecostal	female	less than once a week	less than once a week	less than once a week	poorer	1	24	2			no	yes						not a big problem	no	no longer living together/separated		yes
LS8	69	1656213	38	leribe	urban	secondary	islam	male	not at all	at least once a week	at least once a week	richest	no births	20	3			no	no						big problem	no	married	secondary	yes	respondent and husband/partner
LS8	69	1656213	16	leribe	urban	secondary	roman catholic	female	at least once a week	not at all	not at all	middle	no births		0			yes	yes						not a big problem	no	never in union		no
LS8	69	1656213	20	leribe	urban	secondary	roman catholic	female	at least once a week	not at all	at least once a week	richer	no births		0			no	no						not a big problem	no	never in union		yes
LS8	69	1656213	38	leribe	urban	primary	pentecostal	female	at least once a week	not at all	not at all	poorest	2	19	6			yes	no	no	yes	no	6	3	not a big problem	no	never in union		yes
LS8	69	1656213	23	leribe	urban	secondary	other christian	female	not at all	less than once a week	at least once a week	richest	no births		0			no	no						not a big problem	no	never in union		no
LS8	69	1656213	37	leribe	urban	higher	lesotho evangelical church	male	at least once a week	less than once a week	at least once a week	richest	1	30	2			no	yes	no	yes	no	3	6	not a big problem	no	never in union		yes
LS8	69	1656213	41	leribe	urban	primary	roman catholic	female	at least once a week	not at all	at least once a week	middle	no births	19	2			no	no						not a big problem	no	never in union		yes
LS8	69	1656213	21	leribe	urban	secondary	roman catholic	female	not at all	not at all	at least once a week	middle	no births		0			no	yes						not a big problem	no	never in union		no
LS8	70	744019	28	leribe	urban	higher	methodist	female	less than once a week	less than once a week	at least once a week	richest	no births		0			no	yes						not a big problem	no	never in union		no
LS8	70	744019	25	leribe	urban	higher	methodist	female	less than once a week	not at all	at least once a week	richest	1	23	1			no	yes	no	yes	no	1	6	not a big problem	no	never in union		no
LS8	70	744019	18	leribe	urban	secondary	roman catholic	female	not at all	not at all	less than once a week	richest	no births		0			no	no						not a big problem	no	never in union		no
LS8	70	744019	33	leribe	urban	higher	roman catholic	female	less than once a week	not at all	at least once a week	richer	1	31	1			no	yes	no	yes	no	1	9	not a big problem	no	never in union		no
LS8	70	744019	20	leribe	urban	secondary	none	female	less than once a week	not at all	not at all	richer	1	18	1			yes	yes	yes	yes	no	3	5	not a big problem	no	never in union		no
LS8	70	744019	37	leribe	urban	higher	anglican church	female	at least once a week	less than once a week	at least once a week	richest	no births		0			yes	yes						not a big problem	no	never in union		yes
LS8	70	744019	25	leribe	urban	secondary	islam	male	less than once a week	not at all	at least once a week	richer	1	22	1			no	yes	no	yes	no	1	9	not a big problem	no	married	secondary	no	respondent alone
LS8	70	744019	34	leribe	urban	higher	lesotho evangelical church	female	less than once a week	at least once a week	less than once a week	richest	no births		0			no	yes						not a big problem	no	never in union		yes
LS8	70	744019	31	leribe	urban	higher	roman catholic	male	at least once a week	at least once a week	at least once a week	richest	1	30	1			no	yes	yes	no	no	1	8	big problem	no	married	higher	no	respondent and husband/partner
LS8	70	744019	28	leribe	urban	secondary	anglican church	male	less than once a week	less than once a week	at least once a week	richest	1	23	1			no	no						not a big problem	no	married	higher	no	husband/partner alone
LS8	70	744019	41	leribe	urban	higher	roman catholic	male	not at all	less than once a week	less than once a week	richest	no births	22	3			no	yes						not a big problem	no	married	higher	yes	respondent alone
LS8	70	744019	16	leribe	urban	secondary	roman catholic	male	not at all	not at all	less than once a week	richest	no births		0			no	no						not a big problem	no	never in union		no
LS8	70	744019	28	leribe	urban	higher	roman catholic	female	not at all	not at all	at least once a week	richest	no births		0			no	yes						not a big problem	yes	married	higher	yes	respondent and husband/partner
LS8	70	744019	34	leribe	urban	secondary	roman catholic	female	less than once a week	at least once a week	less than once a week	richer	no births	21	2			no	yes						not a big problem	no	divorced		yes
LS8	70	744019	39	leribe	urban	primary	pentecostal	female	not at all	not at all	at least once a week	richer	no births	21	2			no	yes						not a big problem	no	married	primary	yes	respondent and husband/partner
LS8	70	744019	22	leribe	urban	secondary	other christian	female	not at all	not at all	at least once a week	richest	no births	16	1			yes	yes						not a big problem	no	never in union		no
LS8	70	744019	15	leribe	urban	secondary	lesotho evangelical church	male	not at all	less than once a week	at least once a week	richest	no births		0			no	yes						not a big problem	no	never in union		no
LS8	70	744019	39	leribe	urban	primary	other christian	male	not at all	less than once a week	less than once a week	richest	no births	19	1			no	no						not a big problem	no	never in union		yes
LS8	70	744019	36	leribe	urban	higher	lesotho evangelical church	female	less than once a week	not at all	at least once a week	richest	no births		0			no	yes						not a big problem	yes	no longer living together/separated		yes
LS8	70	744019	22	leribe	urban	secondary	lesotho evangelical church	female	not at all	at least once a week	at least once a week	richest	no births		0			no	yes						not a big problem	yes	married	higher	no	respondent alone
LS8	70	744019	31	leribe	urban	higher	anglican church	female	at least once a week	not at all	not at all	richest	no births		0			yes	yes						big problem	yes	never in union		yes
LS8	70	744019	31	leribe	urban	higher	roman catholic	male	at least once a week	at least once a week	at least once a week	richest	no births	21	3			no	yes						not a big problem	no	married	higher	yes	respondent alone
LS8	70	744019	19	leribe	urban	secondary	roman catholic	male	not at all	less than once a week	at least once a week	richest	no births		0			no	yes						not a big problem	no	never in union		no
LS8	71	1522650	46	leribe	urban	primary	roman catholic	male	not at all	not at all	at least once a week	richest	no births	21	3			no	yes						not a big problem	no	married	primary	yes	respondent alone
LS8	71	1522650	43	leribe	urban	higher	lesotho evangelical church	male	at least once a week	not at all	at least once a week	richest	no births	24	2		3	no	no						not a big problem	no	married	secondary	yes	respondent alone
LS8	71	1522650	17	leribe	urban	secondary	lesotho evangelical church	male	not at all	less than once a week	less than once a week	richest	no births		0			no	yes						not a big problem	no	never in union		no
LS8	71	1522650	45	leribe	urban	higher	other christian	female	at least once a week	not at all	at least once a week	richest	no births	19	3			yes	yes						not a big problem	no	no longer living together/separated		yes
LS8	71	1522650	21	leribe	urban	secondary	other christian	female	not at all	not at all	at least once a week	richest	no births		0			no	yes						not a big problem	no	never in union		no
LS8	71	1522650	17	leribe	urban	secondary	other christian	female	not at all	at least once a week	at least once a week	richest	no births		0			no	no						not a big problem	no	never in union		no
LS8	71	1522650	17	leribe	urban	secondary	other christian	female	not at all	not at all	at least once a week	richest	no births		0			no	yes						not a big problem	no	never in union		no
LS8	71	1522650	39	leribe	urban	higher	roman catholic	female	less than once a week	less than once a week	at least once a week	richest	1	29	2			no	yes						not a big problem	no	married	primary	no	respondent alone
LS8	71	1522650	26	leribe	urban	secondary	other christian	male	less than once a week	less than once a week	less than once a week	richest	no births		0			no	yes						not a big problem	no	married	higher	yes	respondent alone
LS8	71	1522650	43	leribe	urban	secondary	anglican church	male	not at all	at least once a week	at least once a week	middle	no births	24	3			no	yes						not a big problem	no	married	primary	yes	respondent alone
LS8	71	1522650	18	leribe	urban	secondary	other christian	male	at least once a week	less than once a week	at least once a week	middle	1	16	1			no	yes	no	yes	no	4	5	not a big problem	no	never in union		yes
LS8	71	1522650	16	leribe	urban	secondary	roman catholic	male	not at all	at least once a week	at least once a week	middle	no births		0			no	no						not a big problem	no	never in union		no
LS8	71	1522650	45	leribe	urban	secondary	roman catholic	female	not at all	not at all	not at all	richer	no births	22	3			no	yes						not a big problem	no	no longer living together/separated		no
LS8	71	1522650	22	leribe	urban	secondary	roman catholic	female	not at all	less than once a week	at least once a week	richer	no births		0			no	no						not a big problem	no	never in union		yes
LS8	71	1522650	43	leribe	urban	secondary	other christian	female	at least once a week	at least once a week	at least once a week	richest	1	16	2			no	yes						not a big problem	no	married	secondary	yes	respondent and husband/partner
LS8	71	1522650	26	leribe	urban	secondary	other christian	female	less than once a week	less than once a week	at least once a week	richest	no births		0			no	yes						not a big problem	no	living with partner	secondary	yes	respondent and husband/partner
LS8	71	1522650	19	leribe	urban	primary	pentecostal	female	not at all	not at all	at least once a week	richest	no births		0			no	no						not a big problem	no	never in union		yes
LS8	71	1522650	31	leribe	urban	higher	lesotho evangelical church	female	not at all	less than once a week	at least once a week	richest	2	27	2			yes	no	yes	no	no	1	12	not a big problem	no	married	higher	no	respondent and husband/partner
LS8	71	1522650	28	leribe	urban	higher	roman catholic	female	less than once a week	at least once a week	at least once a week	richest	1	21	2			no	yes	no	yes	no	1	8	not a big problem	no	married	secondary	no	respondent and husband/partner
LS8	71	1522650	45	leribe	urban	secondary	roman catholic	male	not at all	at least once a week	at least once a week	richer	no births	29	2			no	yes						not a big problem	no	married	secondary	yes	respondent alone
LS8	71	1522650	49	leribe	urban	secondary	roman catholic	male	not at all	at least once a week	not at all	richer	no births	21	4			no	yes						not a big problem	no	married	primary	no	respondent alone
LS8	71	1522650	15	leribe	urban	secondary	anglican church	male	less than once a week	at least once a week	not at all	richer	no births		0			no	no						not a big problem	no	never in union		no
LS8	71	1522650	42	leribe	urban	higher	lesotho evangelical church	male	not at all	less than once a week	at least once a week	richest	no births	23	1			yes	yes						not a big problem	no	married	higher	no	respondent and husband/partner
LS8	71	1522650	43	leribe	urban	primary	roman catholic	male	not at all	at least once a week	not at all	richer	no births	17	3			no	yes						not a big problem	no	married	primary	no	respondent and husband/partner
LS8	71	1522650	26	leribe	urban	secondary	roman catholic	male	at least once a week	at least once a week	not at all	richer	1	20	2			no	no	no	yes	no	5	9	not a big problem	no	no longer living together/separated		no
LS8	71	1522650	47	leribe	urban	secondary	roman catholic	female	not at all	at least once a week	at least once a week	richest	no births	19	3			no	yes						not a big problem	no	married	primary	yes	respondent alone
LS8	71	1522650	25	leribe	urban	higher	roman catholic	female	not at all	less than once a week	less than once a week	richest	no births		0			no	yes						not a big problem	no	never in union		no
LS8	71	1522650	34	leribe	urban	primary	roman catholic	male	not at all	not at all	at least once a week	richer	no births	20	1			no	no						not a big problem	no	married	primary	yes	respondent alone
LS8	71	1522650	19	leribe	urban	secondary	roman catholic	male	less than once a week	not at all	at least once a week	richer	no births		0			no	yes						not a big problem	no	never in union		no
LS8	71	1522650	36	leribe	urban	secondary	roman catholic	male	not at all	at least once a week	at least once a week	richest	no births	24	2			no	yes						not a big problem	no	married	primary	no	respondent alone
LS8	71	1522650	25	leribe	urban	primary	anglican church	male	not at all	less than once a week	at least once a week	richest	no births	15	1	then		no	yes						not a big problem	no	married	primary	no	respondent alone
LS8	71	1522650	43	leribe	urban	secondary	pentecostal	male	not at all	not at all	at least once a week	richest	no births	18	4		4	no	yes						not a big problem	no	married	secondary	no	respondent alone
LS8	71	1522650	24	leribe	urban	secondary	pentecostal	male	not at all	less than once a week	at least once a week	richest	2	21	2			no	yes	yes	no	no	3	5	not a big problem	no	married	higher	no	respondent and husband/partner
LS8	71	1522650	15	leribe	urban	secondary	pentecostal	male	not at all	less than once a week	at least once a week	richest	no births		0			no	yes						not a big problem	no	never in union		yes
LS8	71	1522650	19	leribe	urban	secondary	roman catholic	male	not at all	not at all	less than once a week	richest	no births		0			no	yes						not a big problem	no	never in union		no
LS8	71	1522650	40	leribe	urban	secondary	anglican church	male	at least once a week	at least once a week	less than once a week	richest	no births	20	3			no	yes						not a big problem	no	married	secondary	yes	respondent alone
LS8	71	1522650	15	leribe	urban	secondary	other christian	male	not at all	at least once a week	at least once a week	richest	no births		0			no	yes						not a big problem	no	never in union		no
LS8	71	1522650	42	leribe	urban	primary	other christian	male	less than once a week	not at all	not at all	poorer	no births	22	3			no	no						not a big problem	no	married	primary	no	respondent alone
LS8	71	1522650	37	leribe	urban	secondary	roman catholic	female	not at all	at least once a week	less than once a week	richest	1	22	2			no	no						not a big problem	no	widowed		no
LS8	72	1385597	23	leribe	urban	secondary	anglican church	male	less than once a week	less than once a week	not at all	poorer	no births		0			no	no						not a big problem	no	never in union		yes
LS8	72	1385597	22	leribe	urban	higher	other christian	male	not at all	less than once a week	not at all	richer	1	21	1			no	yes	yes	yes	no	3	6	not a big problem	no	married	higher	no	respondent and husband/partner
LS8	72	1385597	38	leribe	urban	higher	anglican church	male	not at all	not at all	not at all	richer	no births		0			no	no						big problem	yes	never in union		yes
LS8	72	1385597	39	leribe	urban	secondary	anglican church	male	not at all	not at all	not at all	richer	no births	21	2			no	yes						not a big problem	no	widowed		yes
LS8	72	1385597	28	leribe	urban	higher	anglican church	male	at least once a week	at least once a week	at least once a week	richer	1	17	2			no	yes	yes	no	no	1	9	big problem	no	married	secondary	no	respondent alone
LS8	72	1385597	37	leribe	urban	secondary	pentecostal	male	not at all	less than once a week	at least once a week	richer	1	16	4			yes	yes	yes	yes	no	1	8	not a big problem	no	married	secondary	no	respondent alone
LS8	72	1385597	20	leribe	urban	secondary	pentecostal	male	not at all	at least once a week	at least once a week	richer	1	20	1			yes	yes	no	yes	no	1	8	big problem	no	never in union		no
LS8	72	1385597	45	leribe	urban	secondary	other christian	male	not at all	at least once a week	at least once a week	richest	no births	18	2			no	yes						not a big problem	no	married	primary	no	husband/partner alone
LS8	72	1385597	27	leribe	urban	secondary	pentecostal	male	less than once a week	at least once a week	less than once a week	richest	1	19	2			no	yes	no	yes	no	2	6	not a big problem	no	married	secondary	no	respondent alone
LS8	72	1385597	31	leribe	urban	primary	roman catholic	male	not at all	at least once a week	not at all	middle	no births	15	3			no	yes						not a big problem	no	married	secondary	no	respondent alone
LS8	72	1385597	34	leribe	urban	higher	roman catholic	male	at least once a week	at least once a week	at least once a week	richer	no births		0			no	yes						big problem	no	married	primary	yes	respondent and husband/partner
LS8	72	1385597	23	leribe	urban	secondary	anglican church	female	not at all	less than once a week	not at all	richer	no births		0	then		no	yes						big problem	no	married	secondary	no	respondent alone
LS8	72	1385597	44	leribe	urban	primary	anglican church	male	not at all	less than once a week	not at all	poorer	no births	23	3			no	no						not a big problem	no	living with partner	secondary	no	respondent and husband/partner
LS8	72	1385597	26	leribe	urban	secondary	pentecostal	male	less than once a week	less than once a week	not at all	middle	1	21	2			yes	yes	no	yes	no	7	6	not a big problem	no	married	primary	no	respondent and husband/partner
LS8	72	1385597	28	leribe	urban	secondary	lesotho evangelical church	female	not at all	less than once a week	not at all	middle	no births	22	1			no	yes						big problem	no	married	primary	no	respondent alone
LS8	72	1385597	35	leribe	urban	higher	other christian	male	not at all	at least once a week	not at all	richer	no births	21	2			no	yes						not a big problem	no	married	higher	yes	respondent alone
LS8	72	1385597	36	leribe	urban	secondary	lesotho evangelical church	female	less than once a week	at least once a week	not at all	middle	no births	25	1			no	yes						not a big problem	no	no longer living together/separated		no
LS8	72	1385597	42	leribe	urban	primary	anglican church	male	not at all	at least once a week	not at all	poorer	no births	20	3			no	yes						not a big problem	no	married	primary	yes	respondent and husband/partner
LS8	72	1385597	45	leribe	urban	secondary	pentecostal	male	not at all	at least once a week	at least once a week	richest	1	21	5			yes	no	yes	yes	no	3	7	not a big problem	no	married	primary	no	respondent alone
LS8	72	1385597	21	leribe	urban	primary	pentecostal	female	not at all	at least once a week	at least once a week	poorer	1	19	1			yes	yes	no	yes	no	2	7	big problem	no	never in union		no
LS8	72	1385597	41	leribe	urban	primary	anglican church	female	not at all	at least once a week	not at all	poorer	no births	14	2			no	no						not a big problem	no	widowed		yes
LS8	73	1278256	30	leribe	urban	secondary	roman catholic	male	not at all	less than once a week	at least once a week	richer	no births		0			no	yes						not a big problem	no	never in union		yes
LS8	73	1278256	34	leribe	urban	primary	anglican church	female	not at all	at least once a week	not at all	poorer	1	17	3			no	yes	no	yes	no	4	5	big problem	no	no longer living together/separated		no
LS8	73	1278256	17	leribe	urban	secondary	none	female	not at all	less than once a week	at least once a week	poorer	no births		0			no	no						big problem	no	never in union		no
LS8	73	1278256	36	leribe	urban	primary	roman catholic	male	not at all	at least once a week	less than once a week	middle	no births	24	1			no	yes						big problem	no	married	primary	yes	respondent alone
LS8	73	1278256	35	leribe	urban	primary	pentecostal	male	not at all	less than once a week	less than once a week	middle	no births	23	2			no	no						big problem	no	married	don't know	yes	respondent alone
LS8	73	1278256	41	leribe	urban	primary	lesotho evangelical church	female	not at all	not at all	not at all	richer	no births	23	1			no	yes						big problem	no	never in union		yes
LS8	73	1278256	47	leribe	urban	secondary	lesotho evangelical church	male	not at all	at least once a week	at least once a week	richer	no births	19	3			no	yes						big problem	no	married	primary	no	respondent and husband/partner
LS8	73	1278256	17	leribe	urban	secondary	roman catholic	female	not at all	not at all	less than once a week	richer	no births		0			no	no						not a big problem	no	never in union		no
LS8	73	1278256	44	leribe	urban	secondary	lesotho evangelical church	male	not at all	not at all	at least once a week	richest	no births	22	2			no	yes						big problem	no	married	don't know	yes	respondent and husband/partner
LS8	73	1278256	33	leribe	urban	primary	roman catholic	male	not at all	less than once a week	at least once a week	richer	no births	20	3		3	no	yes						big problem	no	married	primary	no	respondent alone
LS8	73	1278256	23	leribe	urban	secondary	roman catholic	male	not at all	at least once a week	at least once a week	richer	no births		0			no	no						big problem	no	never in union		no
LS8	73	1278256	39	leribe	urban	primary	pentecostal	male	not at all	less than once a week	less than once a week	richer	no births	16	2			no	yes						not a big problem	no	married	secondary	yes	respondent and husband/partner
LS8	73	1278256	43	leribe	urban	primary	roman catholic	female	not at all	at least once a week	not at all	middle	no births	16	4			no	yes						big problem	no	married	primary	yes	respondent and husband/partner
LS8	74	2495882	36	leribe	urban	secondary	anglican church	male	not at all	less than once a week	at least once a week	richest	no births	18	1			yes	yes						not a big problem	no	married	secondary	yes	respondent alone
LS8	74	2495882	35	leribe	urban	secondary	other christian	male	not at all	less than once a week	at least once a week	richest	no births	25	3			no	yes						not a big problem	no	married	secondary	no	respondent alone
LS8	74	2495882	22	leribe	urban	secondary	other christian	male	not at all	not at all	at least once a week	richer	1	19	1			no	yes	no	yes	no	3	6	big problem	no	married	secondary	no	respondent and husband/partner
LS8	74	2495882	21	leribe	urban	secondary	other christian	female	less than once a week	less than once a week	less than once a week	richer	no births		0			no	yes						not a big problem	no	never in union		yes
LS8	74	2495882	18	leribe	urban	secondary	roman catholic	female	less than once a week	not at all	at least once a week	richer	no births		0			no	no						not a big problem	no	never in union		no
LS8	74	2495882	18	leribe	urban	secondary	pentecostal	female	not at all	not at all	at least once a week	richer	no births		0			no	yes						not a big problem	no	never in union		yes
LS8	74	2495882	47	leribe	urban	primary	roman catholic	male	less than once a week	not at all	less than once a week	richest	no births	32	1			no	yes						not a big problem	no	married	primary	yes	respondent alone
LS8	74	2495882	15	leribe	urban	secondary	roman catholic	male	not at all	not at all	less than once a week	richest	no births		0			no	no						not a big problem	no	never in union		no
LS8	74	2495882	42	leribe	urban	primary	roman catholic	female	less than once a week	at least once a week	at least once a week	richest	no births	21	2			no	yes						not a big problem	no	married	secondary	yes	respondent alone
LS8	74	2495882	20	leribe	urban	secondary	roman catholic	female	less than once a week	at least once a week	at least once a week	richest	no births		0			yes	no						not a big problem	no	never in union		no
LS8	74	2495882	43	leribe	urban	secondary	roman catholic	female	not at all	at least once a week	at least once a week	richest	no births	25	3			no	yes						not a big problem	no	married	secondary	no	respondent and husband/partner
LS8	74	2495882	18	leribe	urban	secondary	pentecostal	female	less than once a week	less than once a week	not at all	middle	no births		0			no	no						big problem	no	never in union		no
LS8	74	2495882	25	leribe	urban	secondary	roman catholic	male	not at all	less than once a week	at least once a week	richest	1	22	1			no	no						not a big problem	no	married	secondary	yes	respondent alone
LS8	74	2495882	44	leribe	urban	secondary	lesotho evangelical church	male	less than once a week	at least once a week	at least once a week	richest	no births	22	2			no	yes						not a big problem	no	married	secondary	no	respondent alone
LS8	74	2495882	22	leribe	urban	secondary	lesotho evangelical church	male	less than once a week	not at all	at least once a week	richest	no births		0			no	no						not a big problem	no	never in union		no
LS8	74	2495882	40	leribe	urban	primary	roman catholic	male	not at all	less than once a week	less than once a week	richest	no births	17	3			no	yes						not a big problem	no	married	primary	yes	husband/partner alone
LS8	74	2495882	29	leribe	urban	secondary	other christian	male	less than once a week	at least once a week	at least once a week	richest	1	28	1			no	yes	no	yes	no	1	7	not a big problem	no	married	secondary	yes	respondent and husband/partner
LS8	74	2495882	47	leribe	urban	secondary	other christian	male	not at all	less than once a week	at least once a week	richest	no births	22	2			no	no						not a big problem	no	married	primary	no	respondent and husband/partner
LS8	74	2495882	43	leribe	urban	primary	pentecostal	female	less than once a week	at least once a week	not at all	middle	no births	21	2			yes	no						not a big problem	no	married	primary	yes	respondent and husband/partner
LS8	74	2495882	18	leribe	urban	secondary	pentecostal	female	less than once a week	at least once a week	less than once a week	middle	no births		0			no	no						not a big problem	no	never in union		no
LS8	74	2495882	40	leribe	urban	higher	roman catholic	male	at least once a week	less than once a week	less than once a week	richest	no births	21	2			no	yes						not a big problem	no	married	secondary	yes	respondent and husband/partner
LS8	74	2495882	32	leribe	urban	higher	roman catholic	male	less than once a week	not at all	not at all	richer	1	30	1			no	yes	no	yes	no	2	6	not a big problem	no	married	secondary	yes	respondent alone
LS8	74	2495882	27	leribe	urban	secondary	anglican church	male	less than once a week	less than once a week	at least once a week	richer	2	22	2			yes	yes	no	yes	no	2	8	not a big problem	no	married	secondary	no	respondent alone
LS8	75	1187153	42	leribe	urban	secondary	roman catholic	male	less than once a week	less than once a week	at least once a week	richer	no births	21	3			no	no						not a big problem	no	married	primary	no	respondent alone
LS8	75	1187153	16	leribe	urban	secondary	roman catholic	male	not at all	less than once a week	less than once a week	richer	no births		0			no	no						not a big problem	no	never in union		no
LS8	75	1187153	36	leribe	urban	primary	lesotho evangelical church	female	not at all	at least once a week	at least once a week	richer	no births	23	2			no	yes						not a big problem	no	no longer living together/separated		yes
LS8	75	1187153	48	leribe	urban	secondary	pentecostal	female	not at all	at least once a week	not at all	middle	no births	18	2			no	no						big problem	no	widowed		yes
LS8	75	1187153	40	leribe	urban	secondary	pentecostal	female	not at all	at least once a week	less than once a week	poorer	no births	20	4	not at all		no	yes						not a big problem	no	no longer living together/separated		no
LS8	75	1187153	27	leribe	urban	secondary	other christian	female	not at all	not at all	not at all	poorer	no births		0			no	yes						not a big problem	no	never in union		yes
LS8	75	1187153	34	leribe	urban	primary	lesotho evangelical church	female	not at all	at least once a week	not at all	richer	no births	27	1			no	yes						not a big problem	no	married	don't know	yes	respondent alone
LS8	75	1187153	46	leribe	urban	secondary	roman catholic	male	not at all	not at all	not at all	middle	no births	19	4			no	yes						not a big problem	no	married	secondary	no	respondent alone
LS8	75	1187153	23	leribe	urban	secondary	pentecostal	male	not at all	less than once a week	at least once a week	richer	no births		0	then		no	yes						not a big problem	no	married	secondary	no	respondent alone
LS8	75	1187153	25	leribe	urban	higher	roman catholic	female	not at all	at least once a week	not at all	richer	no births		0			no	yes						not a big problem	no	never in union		no
LS8	75	1187153	32	leribe	urban	secondary	roman catholic	female	less than once a week	at least once a week	at least once a week	richest	no births	21	1			no	yes						not a big problem	no	no longer living together/separated		no
LS8	75	1187153	21	leribe	urban	secondary	roman catholic	male	not at all	not at all	not at all	richer	no births		0	then		no	yes						not a big problem	no	married	secondary	no	respondent alone
LS8	75	1187153	27	leribe	urban	secondary	anglican church	female	not at all	less than once a week	less than once a week	richer	no births	17	1			no	yes						not a big problem	no	living with partner	secondary	no	respondent and husband/partner
LS8	75	1187153	34	leribe	urban	secondary	lesotho evangelical church	female	not at all	at least once a week	not at all	richer	1	31	1			no	yes						not a big problem	no	never in union		yes
LS8	75	1187153	24	leribe	urban	higher	other christian	male	not at all	at least once a week	at least once a week	richest	no births		0			no	yes						not a big problem	no	never in union		no
LS8	75	1187153	19	leribe	urban	higher	other christian	male	not at all	at least once a week	at least once a week	richest	no births		0			no	yes						not a big problem	no	never in union		no
LS8	75	1187153	39	leribe	urban	secondary	roman catholic	female	not at all	at least once a week	less than once a week	richer	no births	19	2			no	yes						not a big problem	no	widowed		yes
LS8	75	1187153	19	leribe	urban	secondary	other christian	female	less than once a week	less than once a week	not at all	richer	no births		0			yes	no						not a big problem	no	never in union		no
LS8	75	1187153	41	leribe	urban	primary	roman catholic	female	not at all	less than once a week	not at all	poorer	1	25	1			no	no						not a big problem	no	widowed		yes
LS8	75	1187153	28	leribe	urban	secondary	other christian	female	not at all	not at all	less than once a week	middle	no births	22	1			no	yes						not a big problem	no	married	secondary	yes	respondent and husband/partner
LS8	75	1187153	37	leribe	urban	secondary	roman catholic	female	not at all	not at all	at least once a week	richer	no births		0			no	yes						big problem	no	married	don't know	no	respondent and husband/partner
LS8	76	1096960	32	leribe	urban	higher	roman catholic	male	at least once a week	not at all	at least once a week	richer	no births		0			no	yes						not a big problem	no	married	secondary	yes	respondent and husband/partner
LS8	76	1096960	30	leribe	urban	secondary	roman catholic	female	not at all	not at all	not at all	middle	no births	24	1			no	no						not a big problem	no	no longer living together/separated		yes
LS8	76	1096960	45	leribe	urban	secondary	other christian	female	not at all	at least once a week	not at all	middle	no births	15	2			no	yes						not a big problem	no	widowed		yes
LS8	76	1096960	24	leribe	urban	higher	roman catholic	male	not at all	less than once a week	at least once a week	richest	1	24	1			no	yes	yes	no	no	2	7	not a big problem	no	never in union		no
LS8	76	1096960	42	leribe	urban	secondary	other christian	female	less than once a week	at least once a week	at least once a week	richest	no births	16	3			no	no						not a big problem	no	no longer living together/separated		yes
LS8	76	1096960	31	leribe	urban	secondary	other christian	male	not at all	less than once a week	at least once a week	richest	no births	23	1			no	no						not a big problem	no	married	higher	yes	respondent alone
LS8	76	1096960	33	leribe	urban	primary	other christian	female	not at all	at least once a week	not at all	middle	no births	20	2			no	yes						not a big problem	no	no longer living together/separated		yes
LS8	76	1096960	41	leribe	urban	secondary	pentecostal	female	not at all	not at all	at least once a week	richer	1	18	4			yes	no	yes	no	no	2	6	not a big problem	no	living with partner	primary	yes	respondent alone
LS8	76	1096960	18	leribe	urban	secondary	pentecostal	male	less than once a week	at least once a week	not at all	richest	no births		0			no	yes						not a big problem	no	never in union		no
LS8	76	1096960	18	leribe	urban	secondary	roman catholic	female	not at all	not at all	at least once a week	richer	no births		0			no	yes						not a big problem	no	never in union		no
LS8	76	1096960	22	leribe	urban	higher	pentecostal	male	not at all	not at all	less than once a week	richest	no births		0			no	no						not a big problem	no	never in union		no
LS8	76	1096960	21	leribe	urban	secondary	other christian	male	not at all	not at all	at least once a week	richest	no births		0			no	yes						not a big problem	no	never in union		no
LS8	76	1096960	28	leribe	urban	higher	lesotho evangelical church	female	not at all	not at all	at least once a week	richer	no births		0			no	yes						not a big problem	no	never in union		yes
LS8	76	1096960	41	leribe	urban	primary	roman catholic	female	not at all	less than once a week	not at all	middle	no births	20	3			no	yes						not a big problem	no	no longer living together/separated		yes
LS8	76	1096960	21	leribe	urban	secondary	other christian	female	not at all	less than once a week	at least once a week	middle	no births		0			no	yes						big problem	no	never in union		yes
LS8	76	1096960	33	leribe	urban	higher	anglican church	male	less than once a week	at least once a week	less than once a week	richer	no births		0			no	yes						not a big problem	no	married	primary	no	respondent alone
LS8	76	1096960	25	leribe	urban	secondary	none	male	not at all	not at all	not at all	richer	no births	19	1			no	yes						not a big problem	no	divorced		no
LS8	77	2981756	45	leribe	urban	secondary	none	female	not at all	not at all	not at all	richer	no births	23	2			no	yes						not a big problem	no	never in union		yes
LS8	77	2981756	48	leribe	urban	primary	anglican church	female	not at all	less than once a week	at least once a week	richer	no births	19	2			no	yes						not a big problem	no	widowed		no
LS8	77	2981756	46	leribe	urban	primary	roman catholic	female	not at all	not at all	not at all	poorer	no births	19	4			no	yes						not a big problem	no	widowed		yes
LS8	77	2981756	46	leribe	urban	secondary	anglican church	female	not at all	less than once a week	at least once a week	richer	no births	15	2		2	no	yes						not a big problem	no	no longer living together/separated		yes
LS8	77	2981756	28	leribe	urban	secondary	roman catholic	female	less than once a week	not at all	not at all	richer	no births	14	2			no	yes						not a big problem	no	never in union		yes
LS8	77	2981756	48	leribe	urban	primary	other christian	female	not at all	at least once a week	not at all	middle	no births	17	6			no	yes						not a big problem	no	living with partner	primary	no	respondent and husband/partner
LS8	77	2981756	15	leribe	urban	secondary	other christian	female	not at all	at least once a week	at least once a week	middle	no births		0			yes	no						not a big problem	no	never in union		no
LS8	77	2981756	24	leribe	urban	secondary	lesotho evangelical church	female	less than once a week	less than once a week	less than once a week	richest	no births		0			no	no						not a big problem	no	never in union		yes
LS8	77	2981756	21	leribe	urban	secondary	other christian	male	not at all	at least once a week	not at all	middle	no births		0			no	yes						not a big problem	no	never in union		no
LS8	77	2981756	31	leribe	urban	primary	pentecostal	male	not at all	at least once a week	less than once a week	middle	no births	19	1			no	yes						not a big problem	no	never in union		no
LS8	77	2981756	20	leribe	urban	secondary	pentecostal	male	less than once a week	at least once a week	at least once a week	middle	no births		0			no	yes						not a big problem	no	never in union		no
LS8	77	2981756	37	leribe	urban	primary	other christian	female	less than once a week	at least once a week	not at all	middle	no births	27	1			no	yes						not a big problem	no	no longer living together/separated		no
LS8	77	2981756	27	leribe	urban	primary	lesotho evangelical church	female	not at all	not at all	not at all	poorest	1	17	2			no	yes						not a big problem	no	no longer living together/separated		yes
LS8	77	2981756	43	leribe	urban	secondary	roman catholic	female	not at all	at least once a week	not at all	middle	no births	28	1			no	no						not a big problem	no	never in union		yes
LS8	77	2981756	40	leribe	urban	secondary	roman catholic	female	not at all	at least once a week	not at all	middle	no births	16	2			no	no						not a big problem	no	married	primary	yes	respondent and husband/partner
LS8	77	2981756	23	leribe	urban	primary	pentecostal	male	not at all	not at all	not at all	richest	no births	17	1			no	yes						not a big problem	no	widowed		yes
LS8	77	2981756	43	leribe	urban	higher	methodist	male	not at all	at least once a week	at least once a week	richest	1	27	3		3	no	yes						not a big problem	yes	married	higher	yes	respondent and husband/partner
LS8	77	2981756	20	leribe	urban	secondary	roman catholic	male	not at all	at least once a week	at least once a week	richest	no births		0			no	yes						not a big problem	no	never in union		no
LS8	78	1409277	42	leribe	urban	primary	lesotho evangelical church	female	at least once a week	at least once a week	not at all	middle	no births	20	3			no	yes						not a big problem	no	widowed		yes
LS8	78	1409277	34	leribe	urban	secondary	roman catholic	female	less than once a week	at least once a week	at least once a week	richer	1	25	2			no	yes	no	yes	no	2	7	not a big problem	no	divorced		no
LS8	78	1409277	31	leribe	urban	secondary	pentecostal	male	not at all	not at all	at least once a week	richer	no births	18	1	then		no	yes						not a big problem	no	married	secondary	yes	respondent and husband/partner
LS8	78	1409277	39	leribe	urban	secondary	pentecostal	male	not at all	less than once a week	less than once a week	richer	no births	23	2		2	no	no						not a big problem	no	married	secondary	yes	respondent and husband/partner
LS8	78	1409277	21	leribe	urban	secondary	other christian	female	not at all	not at all	not at all	middle	no births		0			no	no						not a big problem	no	never in union		yes
LS8	78	1409277	35	leribe	urban	secondary	other christian	female	not at all	not at all	not at all	middle	no births		0			no	yes						not a big problem	no	never in union		no
LS8	78	1409277	25	leribe	urban	secondary	lesotho evangelical church	female	not at all	not at all	at least once a week	middle	no births	19	1			no	yes						not a big problem	no	no longer living together/separated		yes
LS8	78	1409277	26	leribe	urban	secondary	roman catholic	female	not at all	less than once a week	not at all	poorer	no births		0			no	no						not a big problem	no	never in union		yes
LS8	78	1409277	38	leribe	urban	secondary	none	female	not at all	not at all	not at all	poorer	no births	19	1			no	no						not a big problem	no	never in union		no
LS8	78	1409277	34	leribe	urban	primary	roman catholic	female	at least once a week	at least once a week	not at all	poorer	no births	18	2			no	yes						not a big problem	no	no longer living together/separated		no
LS8	78	1409277	15	leribe	urban	secondary	roman catholic	female	less than once a week	at least once a week	not at all	poorer	no births		0			no	yes						not a big problem	no	never in union		no
LS8	78	1409277	37	leribe	urban	primary	pentecostal	male	not at all	at least once a week	at least once a week	richer	no births	17	4			no	yes						not a big problem	no	married	higher	yes	respondent and husband/partner
LS8	78	1409277	15	leribe	urban	secondary	other christian	male	not at all	not at all	not at all	richer	no births		0			no	no						not a big problem	no	never in union		no
LS8	78	1409277	39	leribe	urban	secondary	roman catholic	male	less than once a week	less than once a week	at least once a week	richest	1	36	0			no	yes	no	yes	no	4	5	not a big problem	no	never in union		yes
LS8	78	1409277	29	leribe	urban	secondary	lesotho evangelical church	male	not at all	at least once a week	at least once a week	richer	no births	18	1			yes	yes						big problem	no	married	higher	yes	respondent alone
LS8	78	1409277	35	leribe	urban	secondary	pentecostal	male	not at all	not at all	at least once a week	richest	no births	16	1			no	yes						not a big problem	no	living with partner	higher	no	respondent alone
LS8	78	1409277	19	leribe	urban	secondary	other christian	male	not at all	not at all	less than once a week	richest	no births		0			no	no						not a big problem	no	never in union		no
LS8	78	1409277	20	leribe	urban	secondary	pentecostal	male	not at all	not at all	at least once a week	richer	no births		0	not at all		no	yes						not a big problem	no	married	secondary	no	respondent and husband/partner
LS8	78	1409277	26	leribe	urban	primary	seventh day adventist	male	not at all	at least once a week	at least once a week	richer	no births	17	1			no	yes						not a big problem	no	married	secondary	no	respondent and husband/partner
LS8	78	1409277	49	leribe	urban	primary	anglican church	male	less than once a week	at least once a week	at least once a week	richest	no births	17	3		3	no	yes						not a big problem	no	married	secondary	yes	respondent and husband/partner
LS8	78	1409277	48	leribe	urban	primary	other christian	female	not at all	at least once a week	at least once a week	richest	no births	22	2			no	yes						not a big problem	no	widowed		yes
LS8	78	1409277	39	leribe	urban	primary	pentecostal	female	not at all	less than once a week	less than once a week	middle	no births	20	1			no	yes						not a big problem	no	never in union		yes
LS8	78	1409277	23	leribe	urban	secondary	roman catholic	female	not at all	not at all	not at all	middle	1	18	1			no	yes						not a big problem	no	never in union		no
LS8	78	1409277	34	leribe	urban	primary	roman catholic	female	not at all	not at all	at least once a week	richest	no births		0			no	no						not a big problem	no	widowed		yes
LS8	79	1138289	22	leribe	urban	secondary	other christian	female	not at all	less than once a week	at least once a week	richer	1	18	1			no	yes						not a big problem	no	never in union		no
LS8	79	1138289	45	leribe	urban	primary	none	female	not at all	at least once a week	not at all	poorer	no births	17	2			no	yes						not a big problem	no	widowed		yes
LS8	79	1138289	17	leribe	urban	secondary	lesotho evangelical church	female	less than once a week	at least once a week	not at all	poorer	no births		0			no	yes						not a big problem	no	never in union		no
LS8	79	1138289	44	leribe	urban	secondary	lesotho evangelical church	female	not at all	not at all	at least once a week	richest	no births		0			no	no						not a big problem	no	never in union		yes
LS8	79	1138289	22	leribe	urban	secondary	lesotho evangelical church	female	not at all	at least once a week	at least once a week	richest	no births		0			no	no						not a big problem	no	never in union		no
LS8	79	1138289	35	leribe	urban	higher	roman catholic	male	less than once a week	at least once a week	less than once a week	richer	no births	22	1			no	no	yes	yes	no	1	11	not a big problem	no	married	secondary	no	respondent alone
LS8	79	1138289	46	leribe	urban	secondary	roman catholic	male	not at all	at least once a week	at least once a week	richest	no births	18	3			no	yes						big problem	no	married	primary	yes	respondent and husband/partner
LS8	79	1138289	20	leribe	urban	secondary	pentecostal	male	less than once a week	not at all	at least once a week	richer	2	18	1			yes	yes	yes	no	no		no antenatal visits	not a big problem	no	married	secondary	yes	respondent and husband/partner
LS8	79	1138289	17	leribe	urban	secondary	other christian	female	not at all	less than once a week	not at all	poorest	1	16	1			no	yes	no	yes	no	2	7	big problem	no	never in union		no
LS8	79	1138289	29	leribe	urban	secondary	pentecostal	female	not at all	at least once a week	not at all	richer	no births	18	1			no	no						not a big problem	no	no longer living together/separated		yes
LS8	79	1138289	30	leribe	urban	secondary	lesotho evangelical church	male	not at all	at least once a week	not at all	richer	1	21	2			no	yes	no	yes	no	3	7	not a big problem	no	married	secondary	yes	someone else
LS8	79	1138289	25	leribe	urban	secondary	pentecostal	male	not at all	less than once a week	less than once a week	richer	no births	16	1			no	yes						not a big problem	no	living with partner	primary	no	respondent and husband/partner
LS8	79	1138289	41	leribe	urban	secondary	roman catholic	female	not at all	not at all	not at all	middle	no births	18	2		2	no	yes						big problem	no	divorced		no
LS8	79	1138289	27	leribe	urban	secondary	roman catholic	male	not at all	at least once a week	at least once a week	richer	1	22	1			yes	yes						not a big problem	no	married	primary	yes	respondent and husband/partner
LS8	79	1138289	38	leribe	urban	secondary	roman catholic	male	not at all	less than once a week	at least once a week	richest	no births	21	4			yes	no						not a big problem	no	married	secondary	yes	respondent alone
LS8	79	1138289	28	leribe	urban	higher	other christian	female	not at all	not at all	at least once a week	richest	no births		0			no	yes						not a big problem	no	divorced		yes
LS8	79	1138289	37	leribe	urban	secondary	anglican church	female	less than once a week	less than once a week	not at all	middle	no births	23	2			no	yes						not a big problem	no	no longer living together/separated		yes
LS8	79	1138289	26	leribe	urban	secondary	other christian	female	not at all	less than once a week	at least once a week	richer	no births	18	1			no	yes						not a big problem	no	no longer living together/separated		no
LS8	79	1138289	30	leribe	urban	secondary	pentecostal	male	not at all	at least once a week	at least once a week	richer	1	18	2			no	yes						big problem	no	married	secondary	yes	respondent and husband/partner
LS8	79	1138289	47	leribe	urban	primary	lesotho evangelical church	female	not at all	less than once a week	at least once a week	richest	no births	19	3			no	yes						not a big problem	no	widowed		yes
LS8	79	1138289	22	leribe	urban	secondary	lesotho evangelical church	female	not at all	at least once a week	not at all	richest	1	21	1			no	yes	no	yes	no	4	2	not a big problem	no	no longer living together/separated		no
LS8	79	1138289	30	leribe	urban	secondary	lesotho evangelical church	female	not at all	not at all	not at all	middle	1	25	1			no	yes						not a big problem	no	married	secondary	yes	respondent alone
LS8	79	1138289	25	leribe	urban	secondary	pentecostal	male	not at all	at least once a week	not at all	richer	no births	20	1			no	yes						not a big problem	no	married	secondary	no	respondent alone
LS8	80	1212207	25	leribe	urban	secondary	pentecostal	male	not at all	not at all	not at all	poorer	no births	17	1			no	no						not a big problem	no	married	secondary	no	respondent and husband/partner
LS8	80	1212207	30	leribe	urban	higher	pentecostal	male	not at all	not at all	not at all	poorer	no births	24	1			no	yes						not a big problem	no	married	secondary	no	respondent alone
LS8	80	1212207	31	leribe	urban	secondary	pentecostal	male	not at all	at least once a week	not at all	middle	no births	16	3			no	yes						not a big problem	no	married	secondary	yes	respondent alone
LS8	80	1212207	43	leribe	urban	secondary	roman catholic	female	not at all	not at all	not at all	middle	no births		0			no	yes						not a big problem	no	never in union		yes
LS8	80	1212207	31	leribe	urban	primary	other christian	male	not at all	not at all	not at all	middle	1	18	2			no	yes	no	no	yes	1	8	not a big problem	no	married	primary	yes	respondent and husband/partner
LS8	80	1212207	22	leribe	urban	secondary	other christian	male	not at all	less than once a week	not at all	richer	no births		0			no	yes						not a big problem	no	never in union		yes
LS8	80	1212207	25	leribe	urban	secondary	other christian	male	not at all	at least once a week	not at all	richer	1	18	3			no	yes						not a big problem	no	married	primary	no	respondent and husband/partner
LS8	80	1212207	17	leribe	urban	secondary	lesotho evangelical church	male	not at all	not at all	at least once a week	richer	no births		0			no	no						not a big problem	no	never in union		no
LS8	80	1212207	25	leribe	urban	secondary	roman catholic	female	not at all	at least once a week	at least once a week	richer	no births	20	1			yes	yes						not a big problem	no	divorced		yes
LS8	80	1212207	28	leribe	urban	secondary	roman catholic	male	not at all	not at all	at least once a week	richest	no births	18	2			no	yes						not a big problem	no	never in union		no
LS8	80	1212207	36	leribe	urban	secondary	roman catholic	female	not at all	not at all	not at all	poorer	no births	19	2			no	no						big problem	no	married	secondary	yes	respondent alone
LS8	80	1212207	37	leribe	urban	secondary	pentecostal	male	not at all	at least once a week	at least once a week	richer	no births	23	2			no	yes						not a big problem	no	married	primary	yes	respondent alone
LS8	80	1212207	18	leribe	urban	primary	pentecostal	male	not at all	not at all	at least once a week	richer	no births		0			yes	no						not a big problem	no	never in union		yes
LS8	80	1212207	18	leribe	urban	secondary	none	female	not at all	not at all	at least once a week	middle	no births		0			yes	yes						not a big problem	no	never in union		no
LS8	80	1212207	46	leribe	urban	higher	none	male	not at all	at least once a week	at least once a week	richest	no births	27	2			no	yes						not a big problem	no	married	higher	yes	husband/partner alone
LS8	80	1212207	42	leribe	urban	secondary	lesotho evangelical church	female	not at all	at least once a week	not at all	richer	no births		0			no	yes						not a big problem	no	widowed		yes
LS8	80	1212207	23	leribe	urban	higher	lesotho evangelical church	female	at least once a week	less than once a week	not at all	richest	no births		0			no	no						not a big problem	no	never in union		yes
LS8	80	1212207	21	leribe	urban	secondary	lesotho evangelical church	female	less than once a week	at least once a week	less than once a week	richest	no births		0			no	yes						not a big problem	no	never in union		no
LS8	80	1212207	36	leribe	urban	secondary	anglican church	male	not at all	less than once a week	at least once a week	richest	no births	23	2			no	yes						not a big problem	no	no longer living together/separated		yes
LS8	80	1212207	32	leribe	urban	secondary	other christian	male	less than once a week	at least once a week	not at all	richer	no births	21	2			no	no						not a big problem	no	married	primary	yes	respondent alone
LS8	80	1212207	31	leribe	urban	secondary	lesotho evangelical church	female	not at all	at least once a week	at least once a week	richest	no births	18	1			no	yes						big problem	no	never in union		yes
LS8	81	895677	44	leribe	urban	primary	pentecostal	female	not at all	at least once a week	at least once a week	richest	no births	18	3			no	yes						not a big problem	no	married	primary	no	respondent alone
LS8	81	895677	18	leribe	urban	secondary	pentecostal	female	not at all	not at all	at least once a week	richest	1	18	1			no	yes	yes	no	no	5	4	not a big problem	no	married	secondary	no	respondent alone
LS8	81	895677	23	leribe	urban	primary	pentecostal	male	not at all	at least once a week	not at all	middle	2	17	3			no	yes	yes	no	no	4	5	big problem	no	married	primary	no	respondent and husband/partner
LS8	81	895677	38	leribe	urban	primary	other christian	female	not at all	at least once a week	at least once a week	richer	no births	22	1			no	no						big problem	no	no longer living together/separated		yes
LS8	81	895677	16	leribe	urban	secondary	other christian	female	less than once a week	at least once a week	not at all	richer	no births		0			no	no						not a big problem	no	never in union		no
LS8	81	895677	25	leribe	urban	secondary	roman catholic	male	not at all	less than once a week	at least once a week	richer	no births	18	1			no	yes						not a big problem	no	living with partner	don't know	yes	respondent alone
LS8	81	895677	23	leribe	urban	secondary	anglican church	female	less than once a week	not at all	at least once a week	richer	1	22	1			no	no	no	yes	no	3	6	not a big problem	no	never in union		yes
LS8	81	895677	32	leribe	urban	no education	pentecostal	female	not at all	less than once a week	not at all	richer	1	16	3			no	yes	no	yes	no	2	8	big problem	no	never in union		yes
LS8	81	895677	45	leribe	urban	secondary	pentecostal	male	not at all	at least once a week	at least once a week	richer	no births	22	4			no	yes						big problem	no	living with partner	primary	yes	respondent and husband/partner
LS8	81	895677	36	leribe	urban	higher	roman catholic	female	not at all	less than once a week	at least once a week	richest	no births	26	1	then		yes	no						not a big problem	no	married	higher	yes	respondent and husband/partner
LS8	81	895677	25	leribe	urban	secondary	other christian	female	not at all	at least once a week	at least once a week	middle	1	22	1			no	yes						not a big problem	no	no longer living together/separated		yes
LS8	81	895677	38	leribe	urban	higher	roman catholic	female	not at all	less than once a week	at least once a week	richer	no births	19	2			no	yes						not a big problem	no	never in union		yes
LS8	81	895677	28	leribe	urban	secondary	roman catholic	female	not at all	less than once a week	at least once a week	richer	1	24	1			no	yes						not a big problem	no	never in union		yes
LS8	81	895677	18	leribe	urban	secondary	roman catholic	male	not at all	not at all	not at all	middle	1	17	1			no	yes	no	yes	no	2	8	not a big problem	no	married	secondary	no	respondent and husband/partner
LS8	81	895677	33	leribe	urban	primary	lesotho evangelical church	female	not at all	at least once a week	not at all	middle	no births	17	2			no	yes						big problem	no	never in union		yes
LS8	81	895677	38	leribe	urban	higher	lesotho evangelical church	female	less than once a week	at least once a week	at least once a week	richer	no births		0			no	yes						not a big problem	no	divorced		yes
LS8	81	895677	26	leribe	urban	higher	other christian	male	less than once a week	at least once a week	not at all	richer	no births	21	1			no	no						big problem	no	married	higher	no	respondent alone
LS8	81	895677	30	leribe	urban	higher	other christian	male	not at all	not at all	at least once a week	richer	1	29	1			no	yes	no	yes	no	2	7	not a big problem	no	married	secondary	yes	respondent alone
LS8	81	895677	46	leribe	urban	secondary	lesotho evangelical church	male	not at all	at least once a week	less than once a week	richest	no births	21	3			yes	no						not a big problem	no	married	secondary	yes	respondent alone
LS8	81	895677	23	leribe	urban	primary	other christian	male	not at all	at least once a week	less than once a week	richest	no births		0			no	yes						not a big problem	no	never in union		no
LS8	81	895677	22	leribe	urban	primary	pentecostal	male	not at all	less than once a week	less than once a week	richest	2	19	2			no	yes	yes	no	no	8	1	not a big problem	no	married	no education	yes	husband/partner alone
LS8	82	1329644	39	leribe	urban	secondary	anglican church	male	not at all	not at all	at least once a week	richest	no births	28	1			no	no						not a big problem	no	married	secondary	yes	respondent and husband/partner
LS8	82	1329644	41	leribe	urban	primary	pentecostal	female	not at all	less than once a week	at least once a week	richer	no births	25	2			no	yes						big problem	no	widowed		yes
LS8	82	1329644	47	leribe	urban	secondary	anglican church	female	not at all	less than once a week	at least once a week	richer	no births		0			no	yes						not a big problem	no	never in union		no
LS8	82	1329644	37	leribe	urban	higher	lesotho evangelical church	female	less than once a week	at least once a week	at least once a week	richer	1	26	2			no	yes	yes	no	no	4	5	not a big problem	no	married	higher	no	respondent alone
LS8	82	1329644	32	leribe	urban	secondary	anglican church	female	not at all	at least once a week	at least once a week	richer	1	28	1			no	no						not a big problem	no	married	secondary	yes	respondent alone
LS8	82	1329644	25	leribe	urban	higher	anglican church	male	not at all	not at all	at least once a week	richer	1	20	1	then		no	yes						big problem	no	married	don't know	no	respondent and husband/partner
LS8	82	1329644	44	leribe	urban	secondary	anglican church	male	not at all	less than once a week	less than once a week	richer	no births	19	1			no	no						big problem	no	married	primary	yes	respondent alone
LS8	82	1329644	36	leribe	urban	secondary	anglican church	female	not at all	at least once a week	at least once a week	richer	no births	19	3	later		yes	no						big problem	no	widowed		yes
LS8	82	1329644	33	leribe	urban	secondary	roman catholic	male	at least once a week	at least once a week	at least once a week	richest	2	28	3			no	yes	no	yes	no	5	6	not a big problem	no	married	secondary	no	respondent alone
LS8	82	1329644	19	leribe	urban	secondary	other christian	male	not at all	less than once a week	at least once a week	richer	no births		0			no	yes						not a big problem	no	never in union		no
LS8	82	1329644	18	leribe	urban	secondary	pentecostal	male	not at all	less than once a week	at least once a week	richer	no births		0			no	yes						big problem	no	never in union		no
LS8	82	1329644	27	leribe	urban	secondary	pentecostal	female	not at all	less than once a week	less than once a week	richer	1	20	2			no	yes	yes	no	no	2	7	big problem	no	married	primary	no	respondent alone
LS8	83	748036	41	berea	rural	secondary	roman catholic	male	not at all	not at all	not at all	middle	1	20	4		4	no	yes	yes	no	no	6	4	not a big problem	no	married	primary	no	respondent alone
LS8	83	748036	42	berea	rural	secondary	lesotho evangelical church	male	not at all	at least once a week	at least once a week	richer	no births	21	2			no	no						not a big problem	no	married	primary	no	respondent and husband/partner
LS8	83	748036	34	berea	rural	secondary	lesotho evangelical church	female	less than once a week	at least once a week	not at all	middle	no births	17	3		3	yes	yes						not a big problem	no	no longer living together/separated		yes
LS8	83	748036	36	berea	rural	primary	roman catholic	female	not at all	at least once a week	less than once a week	richest	no births	19	3		3	no	no						not a big problem	no	married	primary	yes	respondent alone
LS8	83	748036	29	berea	rural	secondary	other christian	female	not at all	at least once a week	at least once a week	richer	no births	22	1			no	yes						not a big problem	yes	married	higher	yes	respondent alone
LS8	83	748036	24	berea	rural	secondary	roman catholic	female	not at all	at least once a week	at least once a week	richer	no births		0			no	yes						not a big problem	no	never in union		yes
LS8	83	748036	24	berea	rural	secondary	other christian	male	not at all	at least once a week	less than once a week	middle	no births	19	1			no	yes						not a big problem	no	married	secondary	no	respondent alone
LS8	83	748036	21	berea	rural	higher	roman catholic	male	not at all	not at all	less than once a week	richest	no births		0			no	no						not a big problem	no	never in union		no
LS8	83	748036	16	berea	rural	secondary	roman catholic	male	not at all	not at all	at least once a week	richest	no births		0			no	yes						not a big problem	no	never in union		no
LS8	83	748036	25	berea	rural	secondary	other christian	female	at least once a week	at least once a week	not at all	richer	no births	18	1			no	yes						not a big problem	no	divorced		yes
LS8	83	748036	18	berea	rural	secondary	roman catholic	female	not at all	at least once a week	not at all	richer	no births		0	not at all		no	yes						not a big problem	no	never in union		no
LS8	83	748036	31	berea	rural	secondary	roman catholic	male	less than once a week	at least once a week	at least once a week	richest	1	21	2			no	yes	yes	yes	no	2	7	not a big problem	no	married	higher	no	respondent alone
LS8	83	748036	25	berea	rural	secondary	roman catholic	female	not at all	less than once a week	at least once a week	richer	2	20	2			no	yes	no	yes	no	6	3	not a big problem	no	married	secondary	yes	respondent alone
LS8	83	748036	38	berea	rural	primary	pentecostal	male	less than once a week	not at all	not at all	poorer	no births	17	3			no	yes						not a big problem	no	no longer living together/separated		yes
LS8	83	748036	30	berea	rural	secondary	roman catholic	male	not at all	at least once a week	not at all	middle	2	26	2			no	yes	no	yes	no	2	8	not a big problem	no	married	secondary	no	respondent alone
LS8	83	748036	34	berea	rural	secondary	lesotho evangelical church	male	not at all	not at all	at least once a week	poorer	1	18	6			no	no	no	no	no	7	3	not a big problem	no	no longer living together/separated		no
LS8	83	748036	15	berea	rural	secondary	other christian	male	less than once a week	not at all	at least once a week	poorer	no births		0			no	yes						not a big problem	no	never in union		no
LS8	83	748036	20	berea	rural	secondary	lesotho evangelical church	female	less than once a week	less than once a week	at least once a week	middle	no births		0			no	yes						not a big problem	no	never in union		yes
LS8	83	748036	26	berea	rural	higher	other christian	female	less than once a week	not at all	at least once a week	middle	1	21	1			no	no						not a big problem	no	divorced		yes
LS8	83	748036	33	berea	rural	secondary	other christian	female	not at all	at least once a week	at least once a week	richer	no births	24	1			no	yes						not a big problem	no	widowed		yes
LS8	83	748036	37	berea	rural	higher	lesotho evangelical church	male	at least once a week	at least once a week	at least once a week	middle	1	27	2			no	yes	no	yes	no	1	8	not a big problem	no	married	secondary	no	respondent and husband/partner
LS8	83	748036	23	berea	rural	primary	pentecostal	female	not at all	not at all	not at all	poorer	1	17	2			no	yes	yes	no	no	6	7	not a big problem	no	no longer living together/separated		no
LS8	83	748036	25	berea	rural	secondary	lesotho evangelical church	male	not at all	at least once a week	at least once a week	richest	no births	16	2			yes	yes						not a big problem	no	married	secondary	no	respondent alone
LS8	83	748036	37	berea	rural	primary	none	male	not at all	at least once a week	at least once a week	middle	no births	22	2			no	no						not a big problem	no	divorced		yes
LS8	84	682953	24	berea	rural	secondary	other christian	male	not at all	not at all	at least once a week	richest	no births	17	1			no	yes						not a big problem	no	never in union		yes
LS8	84	682953	35	berea	rural	higher	seventh day adventist	male	less than once a week	not at all	at least once a week	richest	no births	30	1			no	yes						not a big problem	no	married	higher	yes	respondent alone
LS8	84	682953	33	berea	rural	secondary	anglican church	female	less than once a week	less than once a week	at least once a week	richest	1	30	1			no	no	no	yes	no	4	6	not a big problem	no	married	secondary	yes	respondent and husband/partner
LS8	84	682953	35	berea	rural	secondary	roman catholic	female	not at all	less than once a week	less than once a week	richer	no births		0			no	yes						not a big problem	no	never in union		no
LS8	84	682953	44	berea	rural	secondary	other christian	female	not at all	at least once a week	at least once a week	richer	no births	19	2			no	yes						not a big problem	no	living with partner	primary	yes	respondent alone
LS8	84	682953	24	berea	rural	higher	other christian	female	at least once a week	not at all	at least once a week	richer	1	21	1			yes	yes						not a big problem	no	never in union		yes
LS8	84	682953	24	berea	rural	secondary	roman catholic	male	less than once a week	less than once a week	at least once a week	middle	no births		0			no	yes						not a big problem	no	never in union		yes
LS8	84	682953	38	berea	rural	secondary	roman catholic	male	less than once a week	at least once a week	less than once a week	middle	no births	27	1			no	no						not a big problem	no	married	secondary	yes	respondent alone
LS8	84	682953	17	berea	rural	secondary	roman catholic	female	not at all	at least once a week	less than once a week	poorer	1	16	1			no	yes	no	no	yes	7	3	not a big problem	no	never in union		no
LS8	84	682953	46	berea	rural	higher	roman catholic	female	not at all	at least once a week	not at all	richer	no births	23	3			no	yes						not a big problem	no	divorced		no
LS8	84	682953	27	berea	rural	secondary	roman catholic	male	less than once a week	less than once a week	not at all	poorer	no births	20	1			no	yes						not a big problem	no	married	secondary	no	respondent and husband/partner
LS8	84	682953	37	berea	rural	primary	lesotho evangelical church	male	not at all	at least once a week	not at all	poorer	no births	19	2			no	no						not a big problem	no	married	primary	yes	respondent and husband/partner
LS8	84	682953	21	berea	rural	secondary	roman catholic	male	less than once a week	at least once a week	at least once a week	richest	1	19	1			no	yes	yes	no	no	5	8	not a big problem	no	married	secondary	no	respondent alone
LS8	84	682953	22	berea	rural	secondary	other christian	male	not at all	at least once a week	at least once a week	richest	1	19	1			no	yes	no	yes	no	7	2	not a big problem	no	never in union		no
LS8	84	682953	22	berea	rural	secondary	pentecostal	female	not at all	at least once a week	not at all	middle	2	18	2			no	yes	yes	yes	no	3	7	not a big problem	no	married	primary	no	respondent alone
LS8	84	682953	30	berea	rural	primary	pentecostal	female	not at all	less than once a week	not at all	middle	2	20	3			no	yes	no	yes	no	5	4	not a big problem	no	married	secondary	no	respondent alone
LS8	84	682953	25	berea	rural	secondary	other christian	male	not at all	less than once a week	not at all	middle	1	23	1			no	yes	no	yes	no	4	5	not a big problem	no	married	secondary	no	respondent alone
LS8	84	682953	38	berea	rural	secondary	seventh day adventist	male	not at all	not at all	not at all	poorer	no births	18	3			yes	yes						not a big problem	no	married	primary	yes	husband/partner alone
LS8	84	682953	18	berea	rural	secondary	seventh day adventist	male	not at all	less than once a week	not at all	poorer	1	16	1			no	yes	no	yes	no	4	6	not a big problem	no	married	secondary	no	someone else
LS8	84	682953	41	berea	rural	higher	lesotho evangelical church	male	not at all	at least once a week	at least once a week	richest	no births	20	1			no	yes						not a big problem	no	married	higher	no	respondent alone
LS8	84	682953	35	berea	rural	higher	pentecostal	female	not at all	not at all	at least once a week	richer	no births		0			no	yes						not a big problem	no	married	primary	yes	respondent alone
LS8	85	603883	39	berea	rural	secondary	roman catholic	male	not at all	at least once a week	less than once a week	richest	no births	22	3			no	yes						not a big problem	no	married	secondary	yes	respondent and husband/partner
LS8	85	603883	22	berea	rural	secondary	other christian	female	less than once a week	not at all	at least once a week	middle	no births		0			no	yes						not a big problem	no	never in union		no
LS8	85	603883	28	berea	rural	secondary	other christian	female	not at all	not at all	at least once a week	middle	1	17	3			no	yes	no	yes	no	1	9	not a big problem	no	no longer living together/separated		no
LS8	85	603883	38	berea	rural	primary	roman catholic	female	not at all	at least once a week	at least once a week	middle	no births	19	2			no	yes						not a big problem	no	widowed		yes
LS8	85	603883	23	berea	rural	higher	lesotho evangelical church	female	not at all	at least once a week	not at all	richer	no births		0			no	no						not a big problem	no	never in union		no
LS8	85	603883	18	berea	rural	secondary	other christian	male	not at all	at least once a week	not at all	poorer	no births		0	then		no	no						not a big problem	no	married	primary	no	husband/partner alone
LS8	85	603883	16	berea	rural	secondary	roman catholic	female	not at all	at least once a week	at least once a week	middle	no births		0			no	yes						not a big problem	no	never in union		no
LS8	85	603883	27	berea	rural	higher	roman catholic	male	not at all	less than once a week	at least once a week	richer	1	26	1			no	yes	yes	no	no	3	6	not a big problem	no	married	higher	yes	respondent and husband/partner
LS8	85	603883	30	berea	rural	primary	roman catholic	male	less than once a week	at least once a week	not at all	poorest	no births	16	3			no	yes						not a big problem	no	married	primary	yes	husband/partner alone
LS8	85	603883	22	berea	rural	primary	pentecostal	male	not at all	at least once a week	not at all	poorest	1	20	1			no	no	no	yes	no	2	7	big problem	no	no longer living together/separated		no
LS8	85	603883	46	berea	rural	higher	roman catholic	female	less than once a week	not at all	less than once a week	richer	no births	20	1			no	yes						not a big problem	no	divorced		no
LS8	85	603883	25	berea	rural	higher	roman catholic	female	not at all	not at all	not at all	richer	1	22	1			no	yes						not a big problem	no	never in union		no
LS8	85	603883	28	berea	rural	primary	other christian	female	not at all	less than once a week	not at all	richer	no births		0			no	yes						not a big problem	no	never in union		no
LS8	85	603883	48	berea	rural	higher	lesotho evangelical church	male	not at all	at least once a week	at least once a week	richest	no births		0			no	yes						not a big problem	no	married	secondary	yes	respondent alone
LS8	85	603883	20	berea	rural	secondary	roman catholic	female	not at all	not at all	at least once a week	richer	no births		0			no	yes						not a big problem	no	never in union		no
LS8	85	603883	48	berea	rural	primary	roman catholic	male	not at all	at least once a week	at least once a week	richest	no births	22	3			no	yes						not a big problem	no	married	secondary	no	respondent and husband/partner
LS8	85	603883	18	berea	rural	secondary	other christian	male	not at all	less than once a week	at least once a week	richest	no births		0			no	no						not a big problem	no	never in union		no
LS8	85	603883	22	berea	rural	secondary	roman catholic	male	not at all	not at all	not at all	richer	no births		0			no	yes						big problem	no	never in union		no
LS8	85	603883	20	berea	rural	secondary	roman catholic	female	not at all	not at all	not at all	poorer	no births		0			no	yes						not a big problem	no	never in union		no
LS8	85	603883	44	berea	rural	primary	lesotho evangelical church	male	not at all	less than once a week	not at all	poorer	no births	24	2			no	yes						not a big problem	no	married	no education	yes	respondent alone
LS8	85	603883	20	berea	rural	primary	none	male	not at all	not at all	not at all	poorer	no births		0			no	no						not a big problem	no	never in union		no
LS8	85	603883	31	berea	rural	secondary	other christian	female	less than once a week	at least once a week	at least once a week	richest	no births	23	1			no	yes						not a big problem	no	married	higher	yes	respondent alone
LS8	86	936880	25	berea	rural	higher	roman catholic	male	not at all	not at all	at least once a week	richest	1	25	1			no	yes	no	yes	no	5	5	not a big problem	no	never in union		no
LS8	86	936880	18	berea	rural	higher	roman catholic	male	not at all	less than once a week	at least once a week	richest	no births		0			no	no						not a big problem	no	never in union		no
LS8	86	936880	28	berea	rural	secondary	roman catholic	male	not at all	less than once a week	at least once a week	richest	1	23	1			no	no						not a big problem	no	married	higher	no	respondent and husband/partner
LS8	86	936880	47	berea	rural	secondary	roman catholic	female	at least once a week	less than once a week	less than once a week	richer	no births	17	1		1	yes	yes						not a big problem	no	no longer living together/separated		yes
LS8	86	936880	26	berea	rural	secondary	other christian	male	not at all	less than once a week	less than once a week	poorer	no births		0	then		no	yes						not a big problem	no	married	secondary	no	respondent alone
LS8	86	936880	39	berea	rural	primary	other christian	male	not at all	at least once a week	less than once a week	richest	2	21	5			no	yes	yes	no	no	4	5	not a big problem	no	married	secondary	no	respondent and husband/partner
LS8	86	936880	17	berea	rural	secondary	other christian	male	not at all	not at all	at least once a week	richest	no births		0			no	yes						not a big problem	no	never in union		no
LS8	86	936880	15	berea	rural	secondary	other christian	male	not at all	not at all	less than once a week	richest	no births		0			no	no						not a big problem	no	never in union		no
LS8	86	936880	32	berea	rural	secondary	other christian	male	not at all	at least once a week	at least once a week	richest	1	17	3			no	yes						not a big problem	no	no longer living together/separated		yes
LS8	86	936880	18	berea	rural	secondary	other christian	male	not at all	less than once a week	at least once a week	richest	1	17	1			no	yes	yes	yes	no	3	6	not a big problem	no	married	secondary	no	respondent alone
LS8	86	936880	34	berea	rural	secondary	other christian	male	at least once a week	not at all	not at all	poorer	2	24	4		4	no	yes	yes	no	no	3	6	not a big problem	no	married	secondary	no	respondent and husband/partner
LS8	86	936880	34	berea	rural	secondary	lesotho evangelical church	male	not at all	less than once a week	not at all	poorer	2	22	4			no	yes	no	no	yes	3	7	not a big problem	no	no longer living together/separated		yes
LS8	86	936880	31	berea	rural	secondary	other christian	male	not at all	less than once a week	less than once a week	middle	no births	21	1			no	no						big problem	no	married	secondary	no	respondent and husband/partner
LS8	86	936880	24	berea	rural	secondary	other christian	male	not at all	less than once a week	at least once a week	middle	no births		0			yes	yes						big problem	no	never in union		no
LS8	86	936880	17	berea	rural	secondary	lesotho evangelical church	male	not at all	less than once a week	less than once a week	poorer	no births		0			no	no						not a big problem	no	never in union		no
LS8	86	936880	15	berea	rural	secondary	other christian	male	less than once a week	not at all	less than once a week	middle	no births		0			yes	yes						big problem	no	never in union		no
LS8	86	936880	18	berea	rural	primary	other christian	female	not at all	less than once a week	not at all	richer	no births		0			no	no						big problem	no	never in union		no
LS8	86	936880	34	berea	rural	secondary	roman catholic	male	not at all	at least once a week	at least once a week	poorer	1	22	2			no	yes						big problem	no	married	secondary	no	respondent and husband/partner
LS8	86	936880	39	berea	rural	primary	other christian	male	not at all	not at all	not at all	poorer	1	21	3			no	no						big problem	no	married	primary	no	respondent alone
LS8	86	936880	15	berea	rural	secondary	roman catholic	male	not at all	not at all	not at all	middle	no births		0			no	no						big problem	no	never in union		no
LS8	86	936880	32	berea	rural	secondary	roman catholic	male	not at all	less than once a week	not at all	poorer	1	23	2			no	yes	no	yes	no	5	5	big problem	no	married	higher	yes	respondent alone
LS8	86	936880	19	berea	rural	primary	other christian	male	not at all	not at all	not at all	poorest	1	17	1			yes	yes	no	no	no	5	5	big problem	no	married	primary	no	respondent alone
LS8	87	685702	40	berea	rural	primary	pentecostal	female	not at all	less than once a week	not at all	poorest	no births	18	3			no	yes						big problem	no	widowed		no
LS8	87	685702	19	berea	rural	primary	roman catholic	male	not at all	less than once a week	not at all	poorer	1	17	1			yes	no	no	yes	no	2	7	big problem	no	married	secondary	no	husband/partner alone
LS8	87	685702	20	berea	rural	secondary	other christian	male	less than once a week	less than once a week	not at all	poorer	1	19	1			yes	yes	no	yes	no	1	9	big problem	no	married	secondary	no	respondent alone
LS8	87	685702	48	berea	rural	primary	roman catholic	male	not at all	less than once a week	not at all	middle	no births	19	5			no	yes						not a big problem	no	married	primary	no	respondent and husband/partner
LS8	87	685702	19	berea	rural	primary	other christian	male	less than once a week	not at all	not at all	poorest	1	17	1			yes	yes	yes	no	no	2	7	not a big problem	no	no longer living together/separated		yes
LS8	87	685702	33	berea	rural	primary	roman catholic	male	less than once a week	at least once a week	at least once a week	richest	no births	17	1			no	no						not a big problem	no	married	secondary	no	respondent alone
LS8	87	685702	39	berea	rural	primary	pentecostal	male	not at all	less than once a week	not at all	poorer	1	31	2			no	yes						big problem	no	married	primary	no	respondent alone
LS8	87	685702	41	berea	rural	primary	roman catholic	female	not at all	not at all	not at all	poorer	no births	18	4			no	yes						not a big problem	no	married	primary	yes	respondent alone
LS8	87	685702	15	berea	rural	secondary	roman catholic	female	not at all	not at all	not at all	poorer	no births		0			no	yes						not a big problem	no	never in union		no
LS8	87	685702	21	berea	rural	secondary	roman catholic	male	not at all	not at all	not at all	poorer	1	19	1			no	yes	no	yes	no	3	5	not a big problem	no	married	primary	no	respondent alone
LS8	87	685702	16	berea	rural	secondary	anglican church	male	not at all	at least once a week	not at all	poorer	no births		0			no	yes						big problem	no	never in union		no
LS8	87	685702	36	berea	rural	primary	pentecostal	female	not at all	not at all	not at all	poorest	no births		0			no	no						big problem	no	never in union		no
LS8	87	685702	28	berea	rural	secondary	other christian	male	at least once a week	less than once a week	less than once a week	middle	2	20	3			no	yes	yes	yes	no	1	8	big problem	no	married	primary	no	respondent alone
LS8	87	685702	21	berea	rural	secondary	other christian	male	not at all	at least once a week	at least once a week	richer	1	19	1			no	yes	no	yes	no	5	5	big problem	no	married	secondary	no	respondent alone
LS8	87	685702	17	berea	rural	secondary	roman catholic	male	not at all	less than once a week	at least once a week	richer	no births		0			no	yes						not a big problem	no	never in union		no
LS8	87	685702	16	berea	rural	secondary	other christian	male	not at all	less than once a week	at least once a week	richer	no births		0			no	yes						not a big problem	no	never in union		no
LS8	87	685702	40	berea	rural	secondary	roman catholic	female	less than once a week	less than once a week	not at all	middle	no births	16	1			no	yes						not a big problem	no	no longer living together/separated		no
LS8	87	685702	30	berea	rural	secondary	lesotho evangelical church	female	less than once a week	at least once a week	at least once a week	poorer	2	21	3			no	yes	yes	yes	no	5	6	not a big problem	no	married	secondary	no	respondent and husband/partner
LS8	87	685702	38	berea	rural	secondary	other christian	female	not at all	at least once a week	not at all	middle	no births	21	1			no	yes						not a big problem	no	widowed		no
LS8	87	685702	22	berea	rural	secondary	other christian	male	not at all	at least once a week	at least once a week	middle	2	17	2			no	yes	yes	no	no	6	3	not a big problem	no	married	primary	no	respondent alone
LS8	87	685702	35	berea	rural	primary	other christian	male	not at all	less than once a week	not at all	richest	1	19	3			no	yes	yes	yes	no	1	7	not a big problem	no	married	primary	no	respondent alone
LS8	88	584640	15	berea	rural	secondary	roman catholic	female	not at all	at least once a week	at least once a week	poorer	no births		0			yes	yes						big problem	no	never in union		no
LS8	88	584640	31	berea	rural	secondary	roman catholic	female	less than once a week	less than once a week	not at all	poorer	no births	18	2			no	no						big problem	no	widowed		no
LS8	88	584640	16	berea	rural	secondary	other christian	female	less than once a week	less than once a week	not at all	poorer	no births		0			no	no						not a big problem	no	never in union		no
LS8	88	584640	45	berea	rural	primary	lesotho evangelical church	female	not at all	at least once a week	not at all	middle	no births	17	2			no	yes						big problem	no	widowed		no
LS8	88	584640	19	berea	rural	secondary	roman catholic	male	less than once a week	at least once a week	less than once a week	poorer	1	19	1			no	no	no	yes	no	1	8	not a big problem	no	never in union		no
LS8	88	584640	28	berea	rural	primary	lesotho evangelical church	female	not at all	less than once a week	not at all	poorest	1	25	1			no	no						big problem	no	no longer living together/separated		no
LS8	88	584640	36	berea	rural	primary	lesotho evangelical church	female	not at all	at least once a week	less than once a week	poorest	no births	22	1			no	no						not a big problem	no	no longer living together/separated		yes
LS8	88	584640	39	berea	rural	primary	roman catholic	male	not at all	less than once a week	at least once a week	richest	no births	22	2			no	yes						not a big problem	no	married	primary	yes	respondent alone
LS8	88	584640	41	berea	rural	secondary	none	male	not at all	not at all	not at all	poorest	1	28	4			no	yes						big problem	no	married	primary	no	respondent alone
LS8	88	584640	24	berea	rural	primary	lesotho evangelical church	female	not at all	less than once a week	not at all	poorer	no births	15	3			no	yes						not a big problem	no	no longer living together/separated		yes
LS8	88	584640	31	berea	rural	secondary	roman catholic	female	not at all	at least once a week	at least once a week	middle	no births	17	2			no	yes						not a big problem	no	widowed		no
LS8	88	584640	20	berea	rural	secondary	lesotho evangelical church	female	less than once a week	less than once a week	at least once a week	middle	1	20	1			no	yes	no	yes	no	5	4	big problem	no	married	secondary	no	respondent alone
LS8	88	584640	25	berea	rural	primary	roman catholic	male	not at all	at least once a week	not at all	poorer	1	19	2			yes	yes	yes	yes	no	6	4	big problem	no	married	secondary	no	husband/partner alone
LS8	88	584640	27	berea	rural	secondary	roman catholic	male	not at all	at least once a week	not at all	middle	1	20	1			no	yes	yes	no	no	3	4	big problem	no	married	no education	yes	respondent alone
LS8	88	584640	20	berea	rural	secondary	none	male	not at all	not at all	at least once a week	poorest	1	18	1			no	yes	no	yes	no		no antenatal visits	big problem	no	never in union		no
LS8	88	584640	25	berea	rural	secondary	pentecostal	male	not at all	at least once a week	not at all	middle	2	19	3			no	yes	yes	no	no	3	8	not a big problem	no	married	secondary	no	husband/partner alone
LS8	88	584640	17	berea	rural	secondary	lesotho evangelical church	male	less than once a week	at least once a week	not at all	middle	no births		0			no	no						not a big problem	no	never in union		no
LS8	89	528397	49	berea	rural	secondary	pentecostal	male	less than once a week	at least once a week	at least once a week	middle	no births	20	3			no	yes						big problem	no	married	secondary	no	respondent alone
LS8	89	528397	20	berea	rural	secondary	lesotho evangelical church	male	not at all	at least once a week	at least once a week	middle	no births		0			no	no						big problem	no	never in union		no
LS8	89	528397	42	berea	rural	primary	roman catholic	female	not at all	less than once a week	less than once a week	richest	1	19	6			no	yes	no	no	yes	5	4	big problem	no	married	primary	yes	respondent and husband/partner
LS8	89	528397	20	berea	rural	secondary	other christian	male	not at all	at least once a week	at least once a week	richest	no births		0			no	yes						not a big problem	no	never in union		yes
LS8	89	528397	40	berea	rural	higher	roman catholic	female	less than once a week	less than once a week	at least once a week	richer	1	32	2			no	yes	yes	no	no	4	6	not a big problem	no	never in union		yes
LS8	89	528397	36	berea	rural	higher	lesotho evangelical church	female	not at all	less than once a week	at least once a week	richer	no births	19	2			no	no						not a big problem	no	no longer living together/separated		yes
LS8	89	528397	37	berea	rural	secondary	lesotho evangelical church	male	not at all	at least once a week	at least once a week	richest	no births	23	2		3	no	yes						not a big problem	no	married	higher	yes	respondent and husband/partner
LS8	89	528397	27	berea	rural	secondary	lesotho evangelical church	male	not at all	at least once a week	at least once a week	middle	1	15	3			no	yes	no	no	no		no antenatal visits	big problem	no	widowed		no
LS8	89	528397	17	berea	rural	secondary	other christian	male	less than once a week	less than once a week	not at all	middle	no births		0			no	yes						big problem	no	never in union		no
LS8	89	528397	45	berea	rural	primary	lesotho evangelical church	female	not at all	less than once a week	not at all	richer	no births	22	1			no	yes						big problem	no	never in union		no
LS8	89	528397	22	berea	rural	secondary	lesotho evangelical church	female	at least once a week	at least once a week	less than once a week	richer	no births		0			no	no						not a big problem	no	never in union		no
LS8	89	528397	34	berea	rural	higher	roman catholic	male	not at all	at least once a week	at least once a week	middle	no births		0			no	yes						not a big problem	no	never in union		no
LS8	89	528397	29	berea	rural	secondary	roman catholic	male	not at all	at least once a week	at least once a week	middle	no births	20	1			no	yes						big problem	no	never in union		no
LS8	89	528397	24	berea	rural	secondary	roman catholic	female	less than once a week	less than once a week	at least once a week	middle	2	20	2			no	yes	no	no	yes	3	6	not a big problem	no	married	secondary	no	respondent alone
LS8	89	528397	24	berea	rural	secondary	roman catholic	male	not at all	at least once a week	not at all	middle	1	22	1			no	yes	no	yes	no	1	9	big problem	no	married	higher	yes	respondent and husband/partner
LS8	90	1753184	35	berea	rural	primary	other christian	male	not at all	not at all	not at all	poorer	no births	23	1			no	no						big problem	no	married	primary	yes	respondent alone
LS8	90	1753184	20	berea	rural	primary	roman catholic	female	not at all	at least once a week	not at all	poorest	1	20	1			no	yes	yes	no	no	5	6	big problem	no	married	secondary	no	respondent and husband/partner
LS8	90	1753184	24	berea	rural	secondary	roman catholic	male	not at all	less than once a week	not at all	poorer	1	18	2			no	yes	no	no	no		no antenatal visits	not a big problem	no	married	secondary	no	respondent alone
LS8	90	1753184	36	berea	rural	secondary	seventh day adventist	female	less than once a week	less than once a week	less than once a week	middle	no births	23	1		1	no	no						big problem	no	no longer living together/separated		no
LS8	90	1753184	16	berea	rural	secondary	roman catholic	female	not at all	less than once a week	not at all	middle	no births		0			no	no						big problem	no	never in union		no
LS8	90	1753184	32	berea	rural	secondary	other christian	male	not at all	less than once a week	not at all	middle	no births		0			no	yes						big problem	no	divorced		no
LS8	90	1753184	19	berea	rural	secondary	roman catholic	male	not at all	less than once a week	not at all	middle	no births		0			no	no						big problem	no	never in union		no
LS8	90	1753184	28	berea	rural	secondary	roman catholic	female	not at all	at least once a week	not at all	poorest	1	18	3			no	yes	no	yes	no	1	8	big problem	no	no longer living together/separated		no
LS8	90	1753184	47	berea	rural	primary	roman catholic	male	not at all	not at all	not at all	poorest	no births	27	2			no	no						big problem	no	married	no education	no	husband/partner alone
LS8	90	1753184	38	berea	rural	secondary	roman catholic	female	not at all	not at all	not at all	poorer	1	17	6			yes	yes						big problem	no	married	secondary	no	respondent and husband/partner
LS8	90	1753184	21	berea	rural	secondary	other christian	female	at least once a week	not at all	not at all	poorer	no births		0			no	yes						big problem	no	never in union		no
LS8	90	1753184	37	berea	rural	secondary	roman catholic	male	less than once a week	at least once a week	less than once a week	poorer	no births	29	2	later		no	no						big problem	no	married	primary	no	respondent and husband/partner
LS8	90	1753184	26	berea	rural	secondary	pentecostal	male	not at all	not at all	not at all	poorest	1	19	2			yes	yes	no	no	no	3	4	big problem	no	married	primary	no	respondent alone
LS8	90	1753184	44	berea	rural	primary	other christian	female	not at all	at least once a week	not at all	middle	no births	21	2			no	yes						big problem	no	widowed		yes
LS8	90	1753184	36	berea	rural	primary	other christian	female	not at all	not at all	not at all	poorest	1	21	2			no	yes	no	yes	no	2	9	big problem	no	divorced		no
LS8	90	1753184	45	berea	rural	primary	other christian	male	not at all	not at all	at least once a week	poorer	no births	18	6			no	no						not a big problem	no	married	primary	yes	respondent and husband/partner
LS8	90	1753184	25	berea	rural	primary	other christian	male	not at all	at least once a week	not at all	poorer	no births	17	1			no	yes						big problem	no	no longer living together/separated		no
LS8	90	1753184	19	berea	rural	secondary	other christian	male	not at all	not at all	at least once a week	poorer	no births		0			no	yes						not a big problem	no	never in union		no
LS8	90	1753184	23	berea	rural	secondary	roman catholic	female	not at all	not at all	not at all	poorer	2	18	2			no	yes	yes	no	yes	4	4	big problem	no	married	secondary	no	respondent alone
LS8	90	1753184	15	berea	rural	secondary	roman catholic	male	not at all	not at all	not at all	poorest	no births		0			yes	no						big problem	no	never in union		no
LS8	91	787614	15	berea	rural	primary	lesotho evangelical church	female	not at all	not at all	not at all	poorest	no births		0			no	no						big problem	no	never in union		no
LS8	91	787614	21	berea	rural	primary	other christian	female	less than once a week	not at all	at least once a week	poorest	2	16	3			yes	no	yes	no	no	1	4	big problem	no	never in union		no
LS8	91	787614	46	berea	rural	primary	roman catholic	female	not at all	not at all	not at all	poorest	1	22	5			no	no						big problem	no	widowed		no
LS8	91	787614	23	berea	rural	primary	roman catholic	male	not at all	less than once a week	not at all	poorest	no births	17	1			no	yes						big problem	no	never in union		no
LS8	91	787614	17	berea	rural	primary	other christian	female	not at all	at least once a week	not at all	poorest	no births		0	later		no	no						big problem	no	never in union		no
LS8	91	787614	35	berea	rural	primary	pentecostal	male	not at all	less than once a week	not at all	poorest	no births	18	3			no	yes						big problem	no	married	no education	no	respondent and husband/partner
LS8	91	787614	26	berea	rural	primary	lesotho evangelical church	male	not at all	less than once a week	not at all	poorest	1	19	2			yes	yes	yes	no	no	7	3	big problem	no	married	primary	no	respondent and husband/partner
LS8	91	787614	23	berea	rural	primary	roman catholic	male	not at all	at least once a week	not at all	poorest	1	16	2			no	yes	no	no	no	3	4	big problem	no	married	primary	no	respondent alone
LS8	91	787614	38	berea	rural	primary	roman catholic	female	not at all	not at all	not at all	poorest	no births	17	2			no	yes						big problem	no	widowed		no
LS8	91	787614	32	berea	rural	primary	roman catholic	male	not at all	not at all	not at all	poorest	no births	17	3	later		no	yes						not a big problem	no	married	primary	no	respondent alone
LS8	91	787614	15	berea	rural	secondary	roman catholic	male	not at all	less than once a week	not at all	poorest	no births		0			no	no						big problem	no	never in union		no
LS8	91	787614	48	berea	rural	secondary	roman catholic	male	not at all	less than once a week	not at all	poorest	no births	17	5			no	yes						big problem	no	married	primary	no	respondent and husband/partner
LS8	91	787614	23	berea	rural	secondary	other christian	male	not at all	less than once a week	not at all	poorest	1	21	1			no	yes	no	yes	no	1	8	big problem	no	married	secondary	no	respondent alone
LS8	91	787614	47	berea	rural	secondary	roman catholic	female	not at all	at least once a week	not at all	poorest	no births	29	1			no	yes						big problem	no	widowed		no
LS8	92	379831	39	berea	rural	primary	lesotho evangelical church	female	not at all	less than once a week	not at all	poorest	no births	19	3			no	no						big problem	no	never in union		no
LS8	92	379831	16	berea	rural	primary	pentecostal	female	not at all	not at all	not at all	poorest	no births		0			no	no						big problem	no	never in union		no
LS8	92	379831	19	berea	rural	primary	pentecostal	male	not at all	less than once a week	not at all	poorest	1	15	1			no	yes						big problem	no	married	don't know	no	respondent and husband/partner
LS8	92	379831	26	berea	rural	secondary	lesotho evangelical church	male	not at all	not at all	not at all	poorest	2	22	2			no	yes	no	yes	no	3	6	big problem	no	married	don't know	no	respondent and husband/partner
LS8	92	379831	33	berea	rural	primary	lesotho evangelical church	male	not at all	at least once a week	not at all	poorest	1	18	4			no	no						big problem	no	married	no education	yes	respondent and husband/partner
LS8	92	379831	36	berea	rural	primary	roman catholic	male	not at all	not at all	not at all	poorest	no births	21	2			no	yes						big problem	no	married	don't know	no	respondent and husband/partner
LS8	93	1177387	26	berea	rural	secondary	roman catholic	female	not at all	not at all	not at all	poorer	1	26	1			no	yes	no	yes	no	3	7	big problem	no	married	secondary	no	respondent alone
LS8	93	1177387	40	berea	rural	secondary	roman catholic	male	less than once a week	at least once a week	at least once a week	poorest	no births	21	2			no	no						not a big problem	no	never in union		yes
LS8	93	1177387	33	berea	rural	secondary	lesotho evangelical church	female	not at all	less than once a week	not at all	poorest	1	16	3			no	yes	no	no	no	4	7	not a big problem	no	married	secondary	no	respondent and husband/partner
LS8	93	1177387	16	berea	rural	secondary	lesotho evangelical church	female	not at all	not at all	not at all	poorest	no births		0			no	no						not a big problem	no	never in union		no
LS8	93	1177387	27	berea	rural	primary	roman catholic	male	not at all	at least once a week	at least once a week	poorest	no births	20	1			no	yes						big problem	no	married	primary	yes	respondent alone
LS8	93	1177387	33	berea	rural	primary	roman catholic	female	not at all	less than once a week	not at all	poorest	no births	19	3			no	no						big problem	no	widowed		yes
LS8	93	1177387	23	berea	rural	secondary	roman catholic	female	less than once a week	at least once a week	not at all	poorest	1	19	1			no	yes						not a big problem	no	no longer living together/separated		no
LS8	93	1177387	46	berea	rural	primary	roman catholic	male	not at all	at least once a week	not at all	poorer	no births	20	2		2	no	no						not a big problem	no	married	primary	no	respondent alone
LS8	93	1177387	26	berea	rural	secondary	lesotho evangelical church	male	not at all	less than once a week	not at all	poorest	2	19	1			no	no	no	yes	no	5	5	not a big problem	no	married	secondary	no	respondent and husband/partner
LS8	93	1177387	25	berea	rural	primary	roman catholic	male	less than once a week	less than once a week	at least once a week	poorest	no births	16	2			no	yes						not a big problem	no	never in union		yes
LS8	93	1177387	33	berea	rural	secondary	roman catholic	male	not at all	less than once a week	less than once a week	poorest	no births	21	1			no	yes						not a big problem	no	no longer living together/separated		yes
LS8	93	1177387	27	berea	rural	higher	other christian	male	at least once a week	not at all	not at all	middle	no births		0			no	no						not a big problem	no	married	higher	no	respondent alone
LS8	93	1177387	15	berea	rural	secondary	roman catholic	male	at least once a week	less than once a week	not at all	middle	no births		0			no	yes						not a big problem	no	never in union		no
LS8	93	1177387	17	berea	rural	secondary	other christian	female	not at all	at least once a week	not at all	poorest	no births		0			no	yes						not a big problem	no	never in union		yes
LS8	93	1177387	15	berea	rural	primary	other christian	female	not at all	not at all	not at all	poorest	no births		0			no	yes						not a big problem	no	never in union		no
LS8	94	1869589	38	berea	rural	primary	roman catholic	female	not at all	not at all	not at all	poorer	1	18	4			yes	yes	no	yes	no	3	8	not a big problem	no	no longer living together/separated		no
LS8	94	1869589	26	berea	rural	secondary	roman catholic	female	not at all	at least once a week	less than once a week	richer	1	19	1			no	yes	no	yes	no	3	7	not a big problem	no	married	secondary	no	respondent and husband/partner
LS8	94	1869589	36	berea	rural	secondary	roman catholic	male	not at all	at least once a week	at least once a week	richer	no births	18	3			yes	no						not a big problem	no	married	secondary	yes	respondent and husband/partner
LS8	94	1869589	41	berea	rural	primary	other christian	female	not at all	not at all	not at all	poorer	no births	22	2			no	no						not a big problem	no	married	don't know	no	respondent alone
LS8	94	1869589	16	berea	rural	secondary	roman catholic	male	at least once a week	not at all	at least once a week	richer	no births		0			no	yes						not a big problem	no	never in union		no
LS8	94	1869589	41	berea	rural	primary	other christian	male	not at all	at least once a week	less than once a week	richer	1	29	2			no	no	yes	no	no	3	10	not a big problem	no	married	secondary	yes	respondent alone
LS8	94	1869589	16	berea	rural	secondary	roman catholic	female	not at all	not at all	at least once a week	richer	no births		0			no	no						not a big problem	no	never in union		yes
LS8	94	1869589	30	berea	rural	primary	lesotho evangelical church	male	not at all	less than once a week	at least once a week	middle	no births	18	2			no	no						not a big problem	no	married	primary	no	respondent alone
LS8	94	1869589	40	berea	rural	secondary	pentecostal	female	not at all	at least once a week	not at all	poorer	no births	29	2	not at all		yes	yes						not a big problem	no	no longer living together/separated		no
LS8	94	1869589	26	berea	rural	secondary	roman catholic	female	not at all	less than once a week	less than once a week	richest	1	26	1			yes	yes	no	yes	no	7	5	not a big problem	no	married	secondary	yes	respondent alone
LS8	94	1869589	18	berea	rural	secondary	roman catholic	female	not at all	not at all	at least once a week	richest	no births		0			no	yes						not a big problem	no	never in union		yes
LS8	95	1083063	40	berea	rural	primary	other christian	male	not at all	at least once a week	not at all	middle	1	35	1			no	yes						not a big problem	no	never in union		yes
LS8	95	1083063	43	berea	rural	secondary	roman catholic	male	not at all	at least once a week	at least once a week	richest	no births	33	2			no	yes						big problem	no	married	secondary	no	husband/partner alone
LS8	95	1083063	45	berea	rural	primary	roman catholic	male	not at all	not at all	not at all	poorest	no births	22	7			no	no						big problem	no	married	primary	no	respondent alone
LS8	95	1083063	44	berea	rural	primary	roman catholic	female	not at all	at least once a week	not at all	middle	no births	26	3			no	yes						not a big problem	no	no longer living together/separated		no
LS8	95	1083063	17	berea	rural	secondary	roman catholic	female	less than once a week	at least once a week	less than once a week	middle	no births		0			no	yes						not a big problem	no	never in union		no
LS8	95	1083063	38	berea	rural	primary	roman catholic	male	not at all	less than once a week	not at all	richer	1	18	5			yes	yes	no	yes	yes	1	10	big problem	no	married	secondary	no	respondent and husband/partner
LS8	95	1083063	41	berea	rural	primary	roman catholic	female	not at all	not at all	not at all	poorer	no births	18	2			no	no						not a big problem	no	widowed		no
LS8	95	1083063	16	berea	rural	secondary	roman catholic	female	not at all	not at all	at least once a week	richer	no births		0			yes	no						not a big problem	no	never in union		no
LS8	95	1083063	16	berea	rural	secondary	roman catholic	female	not at all	less than once a week	at least once a week	richer	no births		0			no	no						not a big problem	no	never in union		no
LS8	95	1083063	24	berea	rural	secondary	other christian	female	not at all	at least once a week	at least once a week	middle	1	22	1			no	yes	no	yes	yes	6	5	not a big problem	no	never in union		no
LS8	95	1083063	21	berea	rural	secondary	pentecostal	female	less than once a week	at least once a week	at least once a week	middle	1	18	1			no	yes	no	yes	no	5	7	not a big problem	no	never in union		no
LS8	95	1083063	42	berea	rural	primary	lesotho evangelical church	male	not at all	at least once a week	not at all	poorer	no births	22	3			no	yes						big problem	no	married	secondary	yes	respondent and husband/partner
LS8	95	1083063	18	berea	rural	secondary	lesotho evangelical church	male	at least once a week	at least once a week	at least once a week	poorer	no births		0			no	yes						big problem	no	never in union		no
LS8	95	1083063	18	berea	rural	secondary	roman catholic	female	not at all	at least once a week	at least once a week	middle	no births		0			no	no						not a big problem	no	never in union		no
LS8	95	1083063	41	berea	rural	secondary	roman catholic	male	not at all	at least once a week	not at all	middle	no births	23	1			no	yes						not a big problem	no	no longer living together/separated		yes
LS8	96	583413	16	berea	rural	secondary	roman catholic	male	not at all	less than once a week	not at all	poorest	no births		0			yes	no						big problem	no	never in union		no
LS8	96	583413	44	berea	rural	primary	roman catholic	female	not at all	not at all	not at all	poorest	1	22	5			no	no	no	yes	no	5	5	big problem	no	widowed		no
LS8	96	583413	29	berea	rural	primary	pentecostal	male	not at all	not at all	not at all	poorest	1	18	3			no	no						big problem	no	widowed		no
LS8	96	583413	27	berea	rural	primary	lesotho evangelical church	male	not at all	not at all	not at all	poorest	no births	19	1			yes	no						big problem	no	never in union		no
LS8	96	583413	21	berea	rural	primary	roman catholic	male	not at all	less than once a week	not at all	poorest	2	18	2			yes	yes	no	yes	no	4	8	big problem	no	married	primary	no	respondent alone
LS8	96	583413	23	berea	rural	secondary	pentecostal	male	not at all	not at all	not at all	poorest	no births	17	1			yes	yes						not a big problem	no	never in union		no
LS8	96	583413	40	berea	rural	secondary	lesotho evangelical church	male	not at all	not at all	not at all	poorest	no births	22	5			yes	yes						not a big problem	no	married	primary	no	respondent and husband/partner
LS8	96	583413	35	berea	rural	primary	pentecostal	male	not at all	at least once a week	not at all	poorest	2	21	5			no	yes	no	no	no	3	8	big problem	no	married	primary	yes	respondent alone
LS8	96	583413	36	berea	rural	secondary	roman catholic	male	not at all	at least once a week	not at all	poorest	no births		0			no	no						big problem	no	married	primary	no	respondent alone
LS8	96	583413	43	berea	rural	primary	roman catholic	female	not at all	at least once a week	not at all	poorer	no births	20	2			no	no						big problem	no	widowed		no
LS8	96	583413	30	berea	rural	primary	other christian	female	not at all	not at all	not at all	poorer	no births	20	2			no	no						not a big problem	no	no longer living together/separated		yes
LS8	96	583413	38	berea	rural	primary	pentecostal	male	not at all	less than once a week	not at all	poorest	no births	17	0			no	yes						big problem	no	married	primary	no	respondent alone
LS8	96	583413	27	berea	rural	primary	pentecostal	female	not at all	not at all	not at all	poorest	1	18	3			no	no						big problem	no	widowed		yes
LS8	96	583413	43	berea	rural	primary	roman catholic	male	not at all	less than once a week	not at all	poorest	no births	22	3			no	yes						big problem	no	married	primary	no	respondent alone
LS8	96	583413	17	berea	rural	secondary	roman catholic	male	not at all	not at all	not at all	poorest	no births		0			no	yes						not a big problem	no	never in union		no
LS8	96	583413	40	berea	rural	primary	roman catholic	male	not at all	less than once a week	not at all	poorest	no births	29	1			yes	yes						big problem	no	married	primary	no	respondent and husband/partner
LS8	96	583413	17	berea	rural	primary	roman catholic	male	not at all	not at all	not at all	poorest	no births		0			no	yes						not a big problem	no	never in union		no
LS8	96	583413	20	berea	rural	secondary	roman catholic	female	not at all	at least once a week	not at all	poorest	no births		0			no	yes						not a big problem	no	never in union		yes
LS8	96	583413	28	berea	rural	secondary	pentecostal	female	less than once a week	not at all	not at all	poorest	no births	19	1			no	yes						not a big problem	no	married	primary	yes	respondent alone
LS8	96	583413	37	berea	rural	secondary	roman catholic	female	not at all	less than once a week	not at all	poorest	no births	20	2			yes	yes						big problem	no	widowed		no
LS8	96	583413	29	berea	rural	primary	pentecostal	female	not at all	not at all	at least once a week	poorest	1	17	2			no	yes	yes	no	no	5	9	not a big problem	no	married	primary	yes	respondent alone
LS8	96	583413	24	berea	rural	primary	roman catholic	female	not at all	at least once a week	less than once a week	poorest	1	20	1			no	no						big problem	no	never in union		no
LS8	96	583413	41	berea	rural	primary	other christian	male	not at all	at least once a week	not at all	poorer	1	19	4			yes	yes	no	yes	no	5	3	big problem	no	married	primary	yes	respondent and husband/partner
LS8	96	583413	31	berea	rural	primary	lesotho evangelical church	male	not at all	not at all	not at all	poorer	no births	24	1			yes	yes						not a big problem	no	never in union		no
LS8	96	583413	34	berea	rural	secondary	roman catholic	female	not at all	not at all	not at all	poorer	no births	19	3			no	yes						not a big problem	no	married	primary	no	respondent alone
LS8	96	583413	43	berea	rural	primary	roman catholic	female	not at all	not at all	not at all	poorest	no births	23	3			no	no						big problem	no	widowed		no
LS8	96	583413	20	berea	rural	primary	pentecostal	female	not at all	not at all	not at all	poorest	no births		0			no	yes						not a big problem	no	divorced		no
LS8	97	938443	29	berea	rural	primary	other christian	male	not at all	not at all	not at all	poorer	1	16	3			no	yes						big problem	no	married	secondary	no	respondent alone
LS8	97	938443	22	berea	rural	higher	roman catholic	female	less than once a week	at least once a week	not at all	poorer	no births		0			no	yes						not a big problem	no	never in union		no
LS8	97	938443	17	berea	rural	secondary	roman catholic	male	not at all	not at all	not at all	poorer	1	16	1			no	no	no	yes	no	5	6	not a big problem	no	married	secondary	no	respondent and husband/partner
LS8	97	938443	18	berea	rural	secondary	roman catholic	male	less than once a week	less than once a week	not at all	poorer	no births		0			no	yes						not a big problem	no	never in union		no
LS8	97	938443	43	berea	rural	higher	roman catholic	female	not at all	at least once a week	not at all	poorer	1	19	2			no	yes	no	yes	yes	5	7	big problem	no	never in union		no
LS8	97	938443	24	berea	rural	secondary	roman catholic	female	less than once a week	at least once a week	not at all	poorer	no births	15	1	then		no	yes						not a big problem	yes	married	higher	no	respondent and husband/partner
LS8	97	938443	26	berea	rural	secondary	roman catholic	female	not at all	less than once a week	not at all	poorer	1	20	2			no	yes	yes	no	no	8	4	big problem	no	never in union		no
LS8	97	938443	36	berea	rural	secondary	roman catholic	female	not at all	less than once a week	not at all	poorer	no births	21	2			no	yes						not a big problem	no	married	secondary	yes	respondent and husband/partner
LS8	97	938443	44	berea	rural	primary	roman catholic	female	not at all	not at all	not at all	poorer	no births	19	5			no	yes						big problem	no	never in union		no
LS8	97	938443	15	berea	rural	secondary	roman catholic	female	at least once a week	not at all	not at all	poorer	no births		0			no	yes						not a big problem	no	never in union		no
LS8	97	938443	40	berea	rural	secondary	lesotho evangelical church	male	not at all	at least once a week	not at all	middle	no births	22	1			no	yes						not a big problem	no	widowed		no
LS8	97	938443	17	berea	rural	secondary	lesotho evangelical church	male	less than once a week	at least once a week	not at all	middle	no births		0			no	yes						not a big problem	no	never in union		no
LS8	97	938443	24	berea	rural	secondary	roman catholic	female	not at all	at least once a week	not at all	poorer	1	21	1			no	yes	no	yes	no	1	8	not a big problem	no	no longer living together/separated		no
LS8	97	938443	19	berea	rural	secondary	pentecostal	female	not at all	at least once a week	at least once a week	poorer	no births		0			no	yes						big problem	no	never in union		no
LS8	97	938443	21	berea	rural	secondary	lesotho evangelical church	female	not at all	at least once a week	at least once a week	middle	no births		0			no	no						big problem	no	never in union		no
LS8	97	938443	23	berea	rural	primary	roman catholic	male	not at all	at least once a week	not at all	poorer	2	19	2			no	no	no	no	no	7	4	not a big problem	no	married	don't know	no	respondent alone
LS8	97	938443	42	berea	rural	primary	roman catholic	male	not at all	not at all	not at all	poorer	no births	24	2			no	yes						not a big problem	no	married	secondary	no	husband/partner alone
LS8	98	1752921	43	berea	rural	primary	roman catholic	male	not at all	less than once a week	not at all	poorer	no births	16	5			no	no						big problem	no	married	primary	no	respondent alone
LS8	98	1752921	26	berea	rural	primary	roman catholic	male	at least once a week	not at all	less than once a week	poorer	1	17	3			no	no	no	yes	no	4	5	not a big problem	no	living with partner	secondary	no	respondent alone
LS8	98	1752921	28	berea	rural	primary	roman catholic	male	not at all	less than once a week	not at all	poorer	2	19	3			no	no	no	yes	no	4	7	not a big problem	no	married	secondary	no	husband/partner alone
LS8	98	1752921	26	berea	rural	secondary	pentecostal	male	not at all	not at all	not at all	poorer	2	21	2			no	yes	yes	no	no	3	12	not a big problem	no	no longer living together/separated		no
LS8	98	1752921	35	berea	rural	secondary	anglican church	female	not at all	less than once a week	not at all	poorer	1	24	2			no	yes						big problem	no	no longer living together/separated		no
LS8	98	1752921	30	berea	rural	secondary	roman catholic	male	not at all	not at all	not at all	poorest	1	23	2			no	no	no	yes	no	3	7	big problem	no	married	primary	no	husband/partner alone
LS8	98	1752921	26	berea	rural	secondary	roman catholic	female	not at all	not at all	not at all	poorer	1	18	2			no	no	yes	yes	no	3	6	not a big problem	no	married	primary	no	respondent alone
LS8	98	1752921	21	berea	rural	secondary	pentecostal	male	less than once a week	not at all	not at all	poorest	1	18	1			no	yes						not a big problem	no	married	secondary	no	husband/partner alone
LS8	98	1752921	48	berea	rural	higher	roman catholic	female	at least once a week	at least once a week	less than once a week	middle	no births		0			no	no						not a big problem	no	never in union		yes
LS8	98	1752921	37	berea	rural	higher	lesotho evangelical church	female	not at all	at least once a week	less than once a week	middle	no births	27	1			no	no						not a big problem	no	no longer living together/separated		yes
LS8	98	1752921	16	berea	rural	secondary	roman catholic	female	less than once a week	less than once a week	not at all	poorer	no births		0			yes	yes						not a big problem	no	never in union		no
LS8	98	1752921	39	berea	rural	primary	other christian	female	not at all	not at all	less than once a week	poorer	no births	18	3			no	yes						big problem	no	married	primary	yes	respondent alone
LS8	99	1394195	38	berea	rural	primary	lesotho evangelical church	female	not at all	at least once a week	not at all	poorer	no births	18	4			no	yes						not a big problem	no	married	primary	yes	husband/partner alone
LS8	99	1394195	41	berea	rural	secondary	lesotho evangelical church	male	at least once a week	at least once a week	not at all	poorer	no births	25	2			no	yes						not a big problem	no	married	higher	yes	respondent alone
LS8	99	1394195	15	berea	rural	secondary	lesotho evangelical church	male	not at all	at least once a week	not at all	poorer	no births		0			no	no						not a big problem	no	never in union		no
LS8	99	1394195	47	berea	rural	secondary	pentecostal	male	not at all	at least once a week	not at all	middle	no births	20	6		5+	no	no						not a big problem	no	married	primary	yes	respondent alone
LS8	99	1394195	16	berea	rural	secondary	pentecostal	male	not at all	not at all	not at all	middle	no births		0			no	yes						not a big problem	no	never in union		no
LS8	99	1394195	23	berea	rural	higher	other christian	male	not at all	at least once a week	at least once a week	richest	no births		0			no	no						not a big problem	no	never in union		no
LS8	99	1394195	46	berea	rural	secondary	other christian	male	not at all	less than once a week	not at all	poorer	no births	23	3			no	yes						big problem	no	married	secondary	no	respondent alone
LS8	99	1394195	25	berea	rural	secondary	roman catholic	male	not at all	at least once a week	not at all	poorer	1	23	1			no	yes	no	yes	no	2	9	not a big problem	no	married	higher	no	respondent and husband/partner
LS8	99	1394195	15	berea	rural	secondary	other christian	male	not at all	at least once a week	not at all	poorer	no births		0			no	yes						not a big problem	no	never in union		no
LS8	99	1394195	24	berea	rural	secondary	lesotho evangelical church	male	not at all	at least once a week	not at all	poorer	1	21	1			yes	yes	no	yes	no	5	8	not a big problem	no	never in union		no
LS8	99	1394195	18	berea	rural	secondary	other christian	male	not at all	not at all	not at all	poorer	no births		0			no	yes						not a big problem	no	never in union		no
LS8	99	1394195	49	berea	rural	primary	other	male	at least once a week	at least once a week	not at all	middle	no births	20	3			yes	yes						big problem	no	married	primary	no	respondent and husband/partner
LS8	99	1394195	38	berea	rural	primary	none	male	not at all	not at all	not at all	poorer	no births	22	2			no	yes						big problem	no	married	secondary	yes	respondent alone
LS8	99	1394195	29	berea	rural	secondary	roman catholic	male	not at all	at least once a week	not at all	poorest	1	18	3			no	no	no	yes	no	5	2	not a big problem	no	married	primary	yes	respondent alone
LS8	99	1394195	35	berea	rural	primary	roman catholic	male	not at all	at least once a week	not at all	poorer	2	15	4			no	no	no	yes	no	3	6	not a big problem	no	married	primary	no	respondent alone
LS8	99	1394195	15	berea	rural	secondary	roman catholic	male	not at all	at least once a week	not at all	poorer	no births		0			no	no						not a big problem	no	never in union		no
LS8	99	1394195	26	berea	rural	primary	roman catholic	female	not at all	less than once a week	not at all	middle	1	26	1			no	yes	no	yes	no	7	3	big problem	no	never in union		no
LS8	99	1394195	21	berea	rural	secondary	other christian	female	not at all	at least once a week	less than once a week	middle	no births		0			no	yes						not a big problem	no	married	don't know	yes	husband/partner alone
LS8	99	1394195	41	berea	rural	primary	anglican church	male	not at all	less than once a week	not at all	richer	no births	18	3			yes	yes						not a big problem	no	married	primary	no	respondent alone
LS8	99	1394195	22	berea	rural	higher	anglican church	male	not at all	less than once a week	not at all	richer	no births		0			no	no						not a big problem	no	never in union		no
LS8	99	1394195	17	berea	rural	secondary	roman catholic	male	less than once a week	less than once a week	not at all	richer	no births		0			no	yes						not a big problem	no	never in union		no
LS8	99	1394195	37	berea	rural	secondary	pentecostal	male	at least once a week	less than once a week	not at all	poorer	no births	27	1			no	yes						big problem	no	no longer living together/separated		yes
LS8	99	1394195	21	berea	rural	secondary	roman catholic	male	less than once a week	at least once a week	at least once a week	poorer	no births		0			no	yes						not a big problem	no	never in union		no
LS8	99	1394195	32	berea	rural	secondary	lesotho evangelical church	female	not at all	not at all	not at all	poorer	1	24	2			no	yes	yes	no	no	2	5	not a big problem	no	married	primary	no	respondent alone
LS8	100	891337	39	berea	rural	primary	pentecostal	male	not at all	not at all	not at all	poorer	1	17	6		5+	no	yes	no	yes	no	4	8	not a big problem	no	married	no education	yes	respondent alone
LS8	100	891337	41	berea	rural	primary	roman catholic	male	not at all	at least once a week	less than once a week	richer	no births	17	4			yes	yes						big problem	no	married	primary	no	respondent and husband/partner
LS8	100	891337	33	berea	rural	secondary	pentecostal	female	not at all	not at all	not at all	middle	1	18	3			yes	no						not a big problem	no	married	primary	yes	respondent alone
LS8	100	891337	36	berea	rural	secondary	roman catholic	male	at least once a week	not at all	at least once a week	richer	no births	21	2			no	no						not a big problem	no	married	higher	yes	respondent alone
LS8	100	891337	38	berea	rural	primary	pentecostal	male	not at all	at least once a week	not at all	middle	no births	18	4			no	no						big problem	no	married	primary	yes	respondent alone
LS8	100	891337	19	berea	rural	secondary	pentecostal	male	not at all	at least once a week	not at all	middle	1	18	1			no	yes	no	yes	no	4	5	big problem	no	never in union		no
LS8	100	891337	16	berea	rural	secondary	pentecostal	male	not at all	at least once a week	not at all	middle	no births		0			no	no						big problem	no	never in union		no
LS8	100	891337	18	berea	rural	secondary	other christian	female	not at all	not at all	not at all	poorer	1	16	1			no	yes	no	yes	no	4	3	not a big problem	no	never in union		no
LS8	100	891337	27	berea	rural	secondary	roman catholic	male	less than once a week	less than once a week	at least once a week	middle	1	19	3			no	yes						not a big problem	no	married	higher	no	respondent alone
LS8	100	891337	28	berea	rural	secondary	lesotho evangelical church	male	not at all	not at all	at least once a week	middle	1	17	3			no	no						big problem	no	married	primary	no	respondent alone
LS8	100	891337	26	berea	rural	secondary	roman catholic	female	not at all	not at all	not at all	richer	1	22	1	later		yes	yes						big problem	no	no longer living together/separated		no
LS8	100	891337	24	berea	rural	primary	roman catholic	female	less than once a week	at least once a week	not at all	richer	1	15	2			no	yes	no	no	yes	4	8	not a big problem	no	married	secondary	no	respondent alone
LS8	100	891337	16	berea	rural	secondary	roman catholic	male	not at all	not at all	less than once a week	middle	no births		0			no	yes						big problem	no	never in union		no
LS8	100	891337	18	berea	rural	secondary	roman catholic	male	not at all	not at all	at least once a week	middle	1	17	1			yes	yes	no	yes	no	3	7	big problem	no	married	primary	no	respondent alone
LS8	100	891337	32	berea	rural	secondary	other christian	male	less than once a week	at least once a week	at least once a week	richer	no births	24	2			yes	yes						not a big problem	no	never in union		no
LS8	101	1076853	31	berea	rural	secondary	roman catholic	male	not at all	at least once a week	not at all	poorer	1	15	3			yes	yes	no	no	no	4	6	not a big problem	no	never in union		no
LS8	101	1076853	22	berea	rural	secondary	roman catholic	male	at least once a week	not at all	not at all	poorer	1	20	1			yes	yes	no	yes	no	3	8	big problem	no	married	secondary	no	respondent alone
LS8	101	1076853	15	berea	rural	secondary	roman catholic	male	less than once a week	at least once a week	less than once a week	poorer	no births		0			no	no						big problem	no	never in union		no
LS8	101	1076853	34	berea	rural	primary	pentecostal	male	not at all	less than once a week	not at all	poorer	no births	16	4			yes	no						big problem	no	married	primary	no	respondent alone
LS8	101	1076853	36	berea	rural	primary	pentecostal	male	not at all	less than once a week	not at all	poorer	no births	15	2			no	yes						not a big problem	no	married	secondary	no	respondent alone
LS8	101	1076853	21	berea	rural	secondary	anglican church	male	not at all	at least once a week	not at all	poorer	no births		0			no	no						big problem	no	never in union		no
LS8	101	1076853	23	berea	rural	secondary	other christian	female	not at all	at least once a week	not at all	poorest	1	19	1			no	no						not a big problem	no	married	primary	no	respondent and husband/partner
LS8	101	1076853	45	berea	rural	primary	roman catholic	female	not at all	less than once a week	not at all	poorer	no births	17	6			yes	yes						big problem	no	married	primary	yes	respondent and husband/partner
LS8	101	1076853	18	berea	rural	secondary	roman catholic	female	not at all	less than once a week	not at all	poorer	no births		0			no	no						not a big problem	no	never in union		yes
LS8	101	1076853	24	berea	rural	primary	roman catholic	male	not at all	at least once a week	not at all	middle	no births	18	1			no	yes						big problem	no	married	primary	no	respondent alone
LS8	101	1076853	16	berea	rural	secondary	anglican church	male	not at all	not at all	at least once a week	poorer	no births		0			no	yes						not a big problem	no	never in union		no
LS8	101	1076853	26	berea	rural	secondary	roman catholic	male	less than once a week	at least once a week	not at all	poorer	no births		0	then		no	yes						not a big problem	no	married	secondary	no	husband/partner alone
LS8	101	1076853	24	berea	rural	secondary	roman catholic	male	not at all	not at all	at least once a week	poorer	no births		0			no	no						not a big problem	no	never in union		yes
LS8	101	1076853	27	berea	rural	secondary	roman catholic	female	not at all	less than once a week	not at all	poorer	1	17	2			no	yes	no	yes	yes	4	5	big problem	no	no longer living together/separated		no
LS8	101	1076853	20	berea	rural	secondary	lesotho evangelical church	female	not at all	not at all	not at all	poorer	1	18	1			no	yes	no	yes	no	4	6	not a big problem	no	married	primary	no	respondent and husband/partner
LS8	101	1076853	16	berea	rural	primary	roman catholic	female	not at all	not at all	not at all	poorer	no births		0			yes	yes						not a big problem	no	never in union		no
LS8	101	1076853	18	berea	rural	secondary	roman catholic	female	not at all	at least once a week	not at all	poorer	no births		0			yes	yes						not a big problem	no	never in union		no
LS8	101	1076853	17	berea	rural	secondary	other christian	male	not at all	at least once a week	not at all	poorer	no births		0			no	yes						not a big problem	no	never in union		no
LS8	102	1826328	40	berea	rural	primary	other christian	male	not at all	not at all	not at all	poorest	1	23	3			no	no	yes	no	no	4	15	big problem	no	married	no education	no	husband/partner alone
LS8	102	1826328	47	berea	rural	primary	roman catholic	male	not at all	at least once a week	not at all	poorer	1	20	4			no	yes						not a big problem	no	married	secondary	yes	respondent alone
LS8	102	1826328	40	berea	rural	secondary	roman catholic	male	less than once a week	at least once a week	not at all	poorer	no births	18	3			no	yes						big problem	no	married	secondary	yes	respondent alone
LS8	102	1826328	21	berea	rural	higher	roman catholic	male	not at all	at least once a week	not at all	poorer	no births		0			no	no						not a big problem	no	never in union		yes
LS8	102	1826328	28	berea	rural	higher	other christian	male	not at all	not at all	not at all	poorer	2	23	2	later		yes	yes	yes	no	no	3	5	not a big problem	no	married	higher	yes	respondent alone
LS8	102	1826328	35	berea	rural	primary	roman catholic	male	not at all	less than once a week	not at all	poorer	1	25	2			no	no	no	yes	yes	1	9	not a big problem	no	married	primary	no	respondent alone
LS8	102	1826328	22	berea	rural	secondary	other christian	male	less than once a week	not at all	not at all	poorest	1	20	1			no	no	no	yes	no	1	9	not a big problem	no	married	higher	no	respondent alone
LS8	102	1826328	15	berea	rural	secondary	pentecostal	female	less than once a week	not at all	not at all	middle	no births		0			no	yes						not a big problem	no	never in union		no
LS8	102	1826328	41	berea	rural	secondary	roman catholic	female	less than once a week	at least once a week	not at all	poorer	no births	20	2			yes	yes						not a big problem	no	widowed		yes
LS8	102	1826328	16	berea	rural	secondary	other christian	female	not at all	less than once a week	not at all	poorer	no births		0			yes	no						not a big problem	no	never in union		no
LS8	102	1826328	28	berea	rural	secondary	other christian	male	less than once a week	less than once a week	not at all	poorest	no births	22	1			no	no						not a big problem	no	married	secondary	no	respondent and husband/partner
LS8	102	1826328	20	berea	rural	secondary	roman catholic	female	not at all	at least once a week	not at all	poorer	1	18	1			no	yes	no	yes	no	5	5	not a big problem	no	married	secondary	no	husband/partner alone
LS8	103	575534	40	berea	rural	primary	anglican church	female	not at all	not at all	not at all	poorest	no births	19	5			yes	no						not a big problem	no	married	primary	no	respondent alone
LS8	103	575534	18	berea	rural	secondary	anglican church	female	less than once a week	not at all	not at all	poorest	no births		0			no	yes						not a big problem	no	never in union		no
LS8	103	575534	48	berea	rural	primary	lesotho evangelical church	female	not at all	not at all	not at all	poorer	no births		0			no	yes						big problem	no	never in union		no
LS8	103	575534	32	berea	rural	secondary	other christian	male	not at all	not at all	not at all	poorer	1	19	3			yes	yes	no	yes	yes	4	6	not a big problem	no	no longer living together/separated		no
LS8	103	575534	29	berea	rural	primary	other christian	male	not at all	not at all	not at all	poorest	2	21	3			yes	yes	no	yes	no	2	9	not a big problem	no	married	primary	no	respondent and husband/partner
LS8	103	575534	20	berea	rural	secondary	pentecostal	male	not at all	not at all	not at all	poorer	1	16	1			yes	yes						not a big problem	no	living with partner	primary	yes	respondent alone
LS8	103	575534	16	berea	rural	primary	pentecostal	male	not at all	not at all	not at all	poorest	no births		0			no	no						not a big problem	no	never in union		no
LS8	103	575534	16	berea	rural	primary	other christian	female	not at all	not at all	not at all	poorest	no births		0			no	no						not a big problem	no	never in union		no
LS8	104	1630138	36	berea	rural	higher	other christian	male	at least once a week	at least once a week	at least once a week	richest	1	20	4			no	no	yes	no	no	2	14	not a big problem	no	married	higher	yes	respondent and husband/partner
LS8	104	1630138	32	berea	rural	higher	other christian	male	not at all	less than once a week	less than once a week	richest	1	27	1			no	yes						not a big problem	no	married	higher	no	respondent and husband/partner
LS8	104	1630138	32	berea	rural	higher	roman catholic	male	not at all	at least once a week	at least once a week	richest	1	22	3		3	no	yes						not a big problem	no	married	secondary	yes	respondent alone
LS8	104	1630138	40	berea	rural	primary	other christian	male	not at all	less than once a week	not at all	richer	1	24	3			yes	no						not a big problem	no	married	secondary	no	respondent alone
LS8	104	1630138	46	berea	rural	primary	roman catholic	female	not at all	at least once a week	at least once a week	richest	no births	19	1			no	yes						not a big problem	no	widowed		yes
LS8	104	1630138	32	berea	rural	higher	anglican church	male	less than once a week	not at all	at least once a week	richest	1	24	2			no	yes						not a big problem	no	married	higher	yes	respondent alone
LS8	104	1630138	32	berea	rural	higher	pentecostal	male	not at all	at least once a week	not at all	middle	1	27	1	then		no	yes						not a big problem	no	married	secondary	yes	respondent alone
LS8	104	1630138	32	berea	rural	higher	roman catholic	male	not at all	at least once a week	at least once a week	richest	1	27	1			no	yes						not a big problem	no	married	higher	no	respondent alone
LS8	104	1630138	34	berea	rural	primary	roman catholic	female	less than once a week	at least once a week	not at all	middle	no births	17	2			no	no						not a big problem	no	no longer living together/separated		yes
LS8	104	1630138	48	berea	rural	secondary	roman catholic	female	not at all	at least once a week	at least once a week	richer	no births		0			no	no						not a big problem	no	living with partner	secondary	yes	respondent alone
LS8	104	1630138	42	berea	rural	secondary	roman catholic	female	not at all	less than once a week	not at all	richer	no births		0			no	yes						not a big problem	no	married	primary	no	respondent alone
LS8	104	1630138	45	berea	rural	primary	anglican church	female	not at all	not at all	not at all	poorest	no births	19	1			no	no						big problem	no	never in union		yes
LS8	104	1630138	34	berea	rural	secondary	lesotho evangelical church	male	at least once a week	at least once a week	not at all	middle	no births	22	2			yes	yes						big problem	no	married	secondary	yes	respondent and husband/partner
LS8	105	975719	40	berea	rural	primary	other christian	female	not at all	less than once a week	not at all	poorer	1	19	4			no	yes	no	yes	no	5	6	not a big problem	no	married	primary	yes	respondent alone
LS8	105	975719	18	berea	rural	secondary	other christian	female	not at all	at least once a week	not at all	poorer	no births		0			no	yes						not a big problem	no	never in union		no
LS8	105	975719	17	berea	rural	secondary	other christian	female	at least once a week	at least once a week	not at all	poorer	no births		0			no	yes						not a big problem	no	married	primary	no	respondent alone
LS8	105	975719	40	berea	rural	primary	lesotho evangelical church	male	not at all	not at all	not at all	poorer	no births	17	2			no	yes						not a big problem	no	no longer living together/separated		no
LS8	105	975719	25	berea	rural	secondary	lesotho evangelical church	female	less than once a week	at least once a week	not at all	middle	1	24	1			yes	yes	yes	no	no	3	18	not a big problem	no	no longer living together/separated		no
LS8	105	975719	43	berea	rural	primary	roman catholic	male	not at all	not at all	not at all	poorest	1	18	6			no	no	no	yes	no	6	4	not a big problem	no	married	primary	no	respondent and husband/partner
LS8	105	975719	18	berea	rural	secondary	roman catholic	male	not at all	less than once a week	not at all	poorest	no births		0			no	no						not a big problem	no	never in union		no
LS8	105	975719	32	berea	rural	secondary	roman catholic	male	not at all	not at all	not at all	poorer	no births	24	1			no	yes						not a big problem	no	married	secondary	no	respondent alone
LS8	105	975719	15	berea	rural	secondary	pentecostal	female	not at all	at least once a week	not at all	poorest	no births		0			no	no						big problem	no	never in union		no
LS8	105	975719	20	berea	rural	secondary	roman catholic	female	not at all	at least once a week	not at all	poorer	no births		0			yes	yes						not a big problem	no	never in union		no
LS8	105	975719	18	berea	rural	higher	lesotho evangelical church	male	not at all	at least once a week	not at all	richer	no births		0			no	yes						not a big problem	no	never in union		no
LS8	105	975719	28	berea	rural	higher	lesotho evangelical church	female	less than once a week	at least once a week	not at all	middle	no births		0	then		no	yes						not a big problem	no	never in union		yes
LS8	106	1144877	36	berea	rural	secondary	roman catholic	male	not at all	not at all	not at all	poorer	no births	19	4			no	no						not a big problem	no	married	primary	no	respondent alone
LS8	106	1144877	29	berea	rural	primary	other christian	male	not at all	at least once a week	not at all	middle	no births	15	1			no	no						not a big problem	yes	married	primary	yes	respondent and husband/partner
LS8	106	1144877	45	berea	rural	primary	roman catholic	female	not at all	less than once a week	not at all	poorest	no births	22	1			no	yes						big problem	no	never in union		no
LS8	106	1144877	22	berea	rural	secondary	roman catholic	male	not at all	at least once a week	not at all	poorest	1	15	2			no	yes	no	yes	no	4	13	big problem	no	living with partner	primary	no	respondent alone
LS8	106	1144877	20	berea	rural	secondary	roman catholic	female	not at all	not at all	not at all	poorer	no births		0			no	yes						big problem	no	never in union		yes
LS8	106	1144877	39	berea	rural	secondary	roman catholic	male	at least once a week	at least once a week	not at all	middle	no births		0			no	yes						big problem	no	married	primary	yes	respondent alone
LS8	106	1144877	39	berea	rural	primary	roman catholic	male	not at all	not at all	not at all	poorest	1	23	3			yes	yes						big problem	no	married	primary	yes	respondent alone
LS8	106	1144877	35	berea	rural	primary	pentecostal	male	not at all	at least once a week	not at all	middle	no births		0			no	no						not a big problem	no	married	primary	yes	respondent alone
LS8	107	2642889	27	berea	rural	primary	lesotho evangelical church	female	not at all	at least once a week	at least once a week	richest	1	18	2			no	yes	no	no	no	5	4	not a big problem	no	never in union		no
LS8	107	2642889	31	berea	rural	secondary	anglican church	female	at least once a week	at least once a week	at least once a week	richest	no births		0			no	no						not a big problem	no	married	secondary	yes	respondent alone
LS8	107	2642889	33	berea	rural	secondary	other christian	male	not at all	at least once a week	at least once a week	richer	no births	20	2			no	yes						big problem	no	widowed		yes
LS8	107	2642889	44	berea	rural	secondary	pentecostal	female	not at all	at least once a week	at least once a week	richest	no births		0			no	yes						not a big problem	no	widowed		no
LS8	107	2642889	38	berea	rural	secondary	roman catholic	male	not at all	less than once a week	at least once a week	richer	1	22	2			no	yes						not a big problem	no	married	secondary	yes	respondent alone
LS8	107	2642889	19	berea	rural	secondary	roman catholic	male	less than once a week	not at all	at least once a week	richer	no births		0			no	yes						not a big problem	no	never in union		no
LS8	107	2642889	30	berea	rural	secondary	lesotho evangelical church	male	not at all	at least once a week	at least once a week	richest	no births	18	2			no	yes						big problem	no	married	secondary	no	respondent and husband/partner
LS8	107	2642889	47	berea	rural	higher	lesotho evangelical church	male	not at all	at least once a week	at least once a week	richest	no births	35	2			no	yes						not a big problem	yes	married	secondary	yes	respondent alone
LS8	107	2642889	37	berea	rural	secondary	roman catholic	male	not at all	at least once a week	at least once a week	richest	no births	18	2			yes	yes						not a big problem	no	married	primary	yes	respondent alone
LS8	107	2642889	24	berea	rural	secondary	other christian	male	not at all	not at all	not at all	middle	1	20	1			no	no						big problem	no	married	secondary	no	respondent and husband/partner
LS8	107	2642889	49	berea	rural	secondary	roman catholic	male	not at all	at least once a week	at least once a week	richer	no births	18	2			yes	no						not a big problem	no	married	secondary	yes	respondent alone
LS8	107	2642889	25	berea	rural	secondary	roman catholic	male	not at all	less than once a week	at least once a week	richer	1	20	1			no	yes						big problem	no	never in union		yes
LS8	107	2642889	45	berea	rural	higher	other christian	female	not at all	not at all	at least once a week	richest	no births	27	4			yes	yes						not a big problem	no	no longer living together/separated		no
LS8	107	2642889	30	berea	rural	secondary	roman catholic	female	less than once a week	at least once a week	at least once a week	richest	1	28	1			no	no	yes	yes	no	2	9	not a big problem	no	married	secondary	yes	respondent and husband/partner
LS8	107	2642889	46	berea	rural	primary	roman catholic	female	less than once a week	not at all	at least once a week	richer	no births	19	3			no	yes						big problem	no	widowed		yes
LS8	107	2642889	25	berea	rural	higher	other christian	female	less than once a week	at least once a week	at least once a week	richer	no births		0			no	no						big problem	no	never in union		yes
LS8	107	2642889	44	berea	rural	secondary	roman catholic	male	not at all	not at all	not at all	richest	no births	19	3			no	no						not a big problem	yes	married	secondary	yes	respondent and husband/partner
LS8	107	2642889	18	berea	rural	secondary	roman catholic	male	at least once a week	at least once a week	not at all	richest	no births		0			no	yes						not a big problem	no	never in union		no
LS8	107	2642889	47	berea	rural	secondary	anglican church	male	less than once a week	at least once a week	less than once a week	richer	no births	20	1			no	yes						not a big problem	no	married	primary	no	respondent and husband/partner
LS8	107	2642889	26	berea	rural	secondary	anglican church	male	not at all	at least once a week	at least once a week	richer	1	25	1			no	no	no	yes	yes	3	7	not a big problem	no	never in union		yes
LS8	107	2642889	18	berea	rural	secondary	roman catholic	male	not at all	less than once a week	at least once a week	richer	no births		0			no	yes						big problem	no	never in union		no
LS8	108	5258688	47	berea	rural	higher	roman catholic	male	at least once a week	at least once a week	at least once a week	richest	no births	24	4		4	yes	yes						not a big problem	yes	married	higher	yes	respondent and husband/partner
LS8	108	5258688	22	berea	rural	higher	roman catholic	male	not at all	at least once a week	at least once a week	richest	no births		0			no	yes						not a big problem	no	never in union		no
LS8	108	5258688	23	berea	rural	higher	roman catholic	male	not at all	not at all	less than once a week	richest	no births		0			no	no						not a big problem	no	never in union		no
LS8	108	5258688	36	berea	rural	higher	roman catholic	female	not at all	not at all	at least once a week	richest	no births	26	2			no	yes						not a big problem	yes	married	higher	no	respondent and husband/partner
LS8	108	5258688	19	berea	rural	secondary	roman catholic	male	not at all	at least once a week	not at all	middle	1	16	1			no	no	no	yes	no	3	8	not a big problem	no	living with partner	primary	no	other
LS8	108	5258688	18	berea	rural	secondary	anglican church	male	less than once a week	at least once a week	not at all	middle	no births		0			yes	yes						not a big problem	no	never in union		no
LS8	108	5258688	39	berea	rural	secondary	other christian	female	not at all	not at all	at least once a week	richest	1	25	2			no	yes						not a big problem	no	married	secondary	yes	respondent alone
LS8	108	5258688	23	berea	rural	secondary	roman catholic	male	not at all	at least once a week	at least once a week	richest	no births		0			no	yes						not a big problem	no	never in union		no
LS8	108	5258688	37	berea	rural	higher	roman catholic	male	not at all	at least once a week	at least once a week	richest	1	17	3			no	yes						not a big problem	no	married	higher	no	respondent and husband/partner
LS8	108	5258688	49	berea	rural	secondary	lesotho evangelical church	male	not at all	at least once a week	at least once a week	richest	no births	22	2			no	yes						not a big problem	no	married	secondary	yes	respondent alone
LS8	108	5258688	24	berea	rural	secondary	none	male	less than once a week	not at all	at least once a week	richest	no births		0			no	no						not a big problem	no	never in union		yes
LS8	108	5258688	31	berea	rural	higher	other christian	female	less than once a week	not at all	not at all	middle	1	23	2			no	yes	yes	yes	no	1	10	not a big problem	no	married	secondary	no	respondent alone
LS8	108	5258688	48	berea	rural	higher	other christian	male	not at all	at least once a week	not at all	richer	no births	20	2			no	yes						not a big problem	no	no longer living together/separated		yes
LS8	108	5258688	31	berea	rural	higher	pentecostal	male	at least once a week	at least once a week	less than once a week	richest	1	24	2			no	yes						not a big problem	no	married	higher	yes	husband/partner alone
LS8	108	5258688	49	berea	rural	higher	pentecostal	male	not at all	at least once a week	not at all	richer	no births	23	3			no	no						not a big problem	no	married	higher	yes	respondent alone
LS8	108	5258688	18	berea	rural	secondary	other christian	male	not at all	at least once a week	not at all	richer	no births		0			no	no						not a big problem	no	never in union		yes
LS8	108	5258688	40	berea	rural	higher	other christian	male	at least once a week	at least once a week	at least once a week	richest	1	37	0			no	yes						not a big problem	yes	married	higher	yes	respondent alone
LS8	108	5258688	45	berea	rural	higher	pentecostal	female	not at all	at least once a week	not at all	richest	no births		0			no	yes						not a big problem	no	married	secondary	no	respondent alone
LS8	108	5258688	37	berea	rural	higher	other christian	male	at least once a week	not at all	less than once a week	richest	1	23	3			no	yes						not a big problem	yes	married	higher	yes	respondent alone
LS8	108	5258688	21	berea	rural	secondary	other christian	male	not at all	at least once a week	less than once a week	richest	no births		0			no	no						not a big problem	no	never in union		yes
LS8	108	5258688	38	berea	rural	higher	lesotho evangelical church	male	less than once a week	at least once a week	at least once a week	richest	no births	28	1	then		no	yes						not a big problem	no	married	higher	yes	respondent alone
LS8	108	5258688	40	berea	rural	higher	lesotho evangelical church	male	at least once a week	at least once a week	at least once a week	richest	no births	27	2			no	no						not a big problem	yes	married	higher	no	respondent and husband/partner
LS8	108	5258688	41	berea	rural	secondary	other christian	male	less than once a week	at least once a week	at least once a week	richest	no births	21	2			no	yes						not a big problem	no	married	secondary	yes	respondent alone
LS8	109	1828261	15	berea	rural	secondary	other christian	male	not at all	not at all	not at all	poorer	no births		0			no	no						big problem	no	never in union		no
LS8	109	1828261	43	berea	rural	secondary	lesotho evangelical church	female	not at all	at least once a week	at least once a week	richer	no births	17	1			no	yes						not a big problem	no	married	primary	no	respondent and husband/partner
LS8	109	1828261	38	berea	rural	primary	other christian	female	not at all	not at all	at least once a week	middle	2	24	3			yes	no						big problem	no	no longer living together/separated		no
LS8	109	1828261	15	berea	rural	secondary	pentecostal	female	not at all	not at all	at least once a week	poorer	no births		0			yes	yes						big problem	no	never in union		no
LS8	109	1828261	37	berea	rural	primary	pentecostal	female	not at all	at least once a week	not at all	middle	no births	18	3			yes	yes						not a big problem	no	no longer living together/separated		yes
LS8	109	1828261	19	berea	rural	secondary	other christian	female	not at all	at least once a week	not at all	middle	1	16	1			yes	yes	no	yes	no	4	5	not a big problem	no	never in union		no
LS8	109	1828261	46	berea	rural	primary	other christian	female	not at all	less than once a week	less than once a week	poorer	no births	18	6			no	yes						not a big problem	no	divorced		yes
LS8	109	1828261	32	berea	rural	secondary	roman catholic	male	not at all	at least once a week	at least once a week	middle	1	21	2			no	yes						not a big problem	no	married	secondary	no	respondent alone
LS8	109	1828261	35	berea	rural	primary	none	male	not at all	not at all	not at all	poorer	1	21	5			no	no	no	yes	yes	5	3	not a big problem	no	married	secondary	no	respondent alone
LS8	109	1828261	22	berea	rural	secondary	roman catholic	female	not at all	at least once a week	at least once a week	middle	1	21	1			no	yes	no	yes	no	1	8	not a big problem	no	never in union		no
LS8	109	1828261	16	berea	rural	secondary	pentecostal	female	not at all	not at all	at least once a week	middle	no births		0			no	no						not a big problem	no	never in union		no
LS8	109	1828261	26	berea	rural	primary	other christian	female	not at all	not at all	not at all	middle	no births	17	1			no	yes						not a big problem	no	no longer living together/separated		no
LS8	109	1828261	38	berea	rural	secondary	lesotho evangelical church	male	less than once a week	at least once a week	at least once a week	richest	1	34	1			no	no						not a big problem	no	married	higher	no	respondent alone
LS8	109	1828261	42	berea	rural	primary	pentecostal	female	not at all	less than once a week	not at all	middle	no births	19	1			no	yes						not a big problem	no	divorced		yes
LS8	109	1828261	19	berea	rural	primary	pentecostal	male	not at all	at least once a week	not at all	poorer	1	18	1			no	yes	yes	no	no	5	5	not a big problem	no	never in union		no
LS8	109	1828261	23	berea	rural	higher	other christian	female	not at all	at least once a week	at least once a week	richer	no births		0			no	yes						not a big problem	no	never in union		yes
LS8	109	1828261	32	berea	rural	primary	lesotho evangelical church	male	not at all	less than once a week	at least once a week	middle	no births	20	1			no	yes						big problem	no	no longer living together/separated		yes
LS8	109	1828261	35	berea	rural	higher	roman catholic	female	not at all	at least once a week	at least once a week	richer	no births	20	2			no	yes						big problem	no	divorced		yes
LS8	109	1828261	25	berea	rural	higher	roman catholic	female	at least once a week	at least once a week	at least once a week	richer	no births		0			no	no						not a big problem	no	never in union		no
LS8	109	1828261	16	berea	rural	secondary	other christian	female	not at all	not at all	less than once a week	middle	no births		0			no	no						not a big problem	no	never in union		no
LS8	109	1828261	43	berea	rural	secondary	other christian	male	not at all	less than once a week	at least once a week	richest	no births	18	4			no	yes						not a big problem	no	married	higher	yes	respondent and husband/partner
LS8	109	1828261	20	berea	rural	higher	other christian	male	not at all	at least once a week	at least once a week	richest	no births		0			no	yes						not a big problem	no	never in union		no
LS8	110	472160	45	berea	urban	primary	roman catholic	female	not at all	not at all	not at all	poorer	no births	20	8			no	no						not a big problem	no	no longer living together/separated		yes
LS8	110	472160	17	berea	urban	primary	pentecostal	female	not at all	not at all	not at all	poorer	1	16	1			no	yes	no	no	no	5	4	not a big problem	no	never in union		yes
LS8	110	472160	37	berea	urban	primary	other christian	female	not at all	less than once a week	less than once a week	richer	no births	19	1			no	yes						not a big problem	no	married	primary	yes	respondent alone
LS8	110	472160	41	berea	urban	primary	pentecostal	female	not at all	at least once a week	not at all	richer	no births	19	2			no	yes						not a big problem	no	never in union		no
LS8	110	472160	15	berea	urban	primary	pentecostal	female	less than once a week	less than once a week	not at all	richer	no births		0			no	yes						not a big problem	no	never in union		no
LS8	110	472160	16	berea	urban	secondary	other christian	female	not at all	less than once a week	less than once a week	richer	no births		0			no	no						not a big problem	no	never in union		no
LS8	110	472160	49	berea	urban	secondary	other christian	male	at least once a week	at least once a week	at least once a week	richer	no births	24	4			no	yes						not a big problem	no	married	primary	yes	respondent alone
LS8	110	472160	20	berea	urban	secondary	other christian	male	less than once a week	not at all	at least once a week	richer	no births		0			no	no						not a big problem	no	never in union		yes
LS8	110	472160	43	berea	urban	secondary	lesotho evangelical church	male	at least once a week	not at all	not at all	middle	no births	24	2			no	yes						not a big problem	no	never in union		no
LS8	110	472160	34	berea	urban	secondary	roman catholic	male	not at all	at least once a week	at least once a week	richest	1	27	2			no	yes	no	yes	no	1	9	not a big problem	no	married	higher	yes	other
LS8	110	472160	19	berea	urban	secondary	roman catholic	female	not at all	not at all	at least once a week	richer	no births		0			no	no						not a big problem	no	never in union		yes
LS8	110	472160	27	berea	urban	secondary	roman catholic	male	not at all	not at all	at least once a week	richest	no births	22	1			no	yes						not a big problem	no	married	secondary	no	respondent and husband/partner
LS8	110	472160	22	berea	urban	secondary	roman catholic	female	less than once a week	less than once a week	at least once a week	richest	1	21	1			no	yes	no	yes	no	2	7	not a big problem	no	married	secondary	no	respondent and husband/partner
LS8	110	472160	18	berea	urban	secondary	lesotho evangelical church	female	at least once a week	not at all	at least once a week	richest	no births		0			no	no						not a big problem	no	never in union		yes
LS8	110	472160	34	berea	urban	secondary	roman catholic	male	not at all	at least once a week	at least once a week	richer	1	28	2			no	yes	no	yes	no	4	6	not a big problem	no	married	secondary	yes	respondent and husband/partner
LS8	110	472160	25	berea	urban	secondary	roman catholic	female	not at all	not at all	at least once a week	richer	no births	17	1			no	yes						not a big problem	yes	never in union		yes
LS8	110	472160	19	berea	urban	secondary	pentecostal	female	not at all	at least once a week	at least once a week	richer	no births		0			no	no						not a big problem	yes	never in union		yes
LS8	111	1176678	30	berea	urban	primary	roman catholic	female	not at all	at least once a week	not at all	middle	1	21	3			no	yes	no	yes	no	8	1	not a big problem	no	married	primary	no	respondent and husband/partner
LS8	111	1176678	39	berea	urban	secondary	other christian	female	not at all	at least once a week	at least once a week	richer	1	37	1			no	yes	yes	no	no	2	7	not a big problem	no	never in union		yes
LS8	111	1176678	42	berea	urban	higher	other christian	female	less than once a week	at least once a week	less than once a week	richest	no births	26	2		2	yes	no						not a big problem	no	divorced		yes
LS8	111	1176678	16	berea	urban	secondary	other christian	female	at least once a week	not at all	at least once a week	richest	no births		0			no	yes						not a big problem	no	never in union		no
LS8	111	1176678	27	berea	urban	secondary	roman catholic	male	at least once a week	less than once a week	at least once a week	richer	1	25	1			yes	yes	no	yes	no	3	6	not a big problem	no	married	secondary	no	respondent alone
LS8	111	1176678	44	berea	urban	higher	other christian	female	at least once a week	at least once a week	less than once a week	richer	no births	30	1			yes	yes						not a big problem	yes	married	secondary	yes	respondent alone
LS8	111	1176678	34	berea	urban	higher	roman catholic	female	at least once a week	at least once a week	less than once a week	richer	no births		0			no	yes						not a big problem	no	never in union		yes
LS8	111	1176678	46	berea	urban	higher	anglican church	male	not at all	at least once a week	at least once a week	richest	no births	32	1			no	no						not a big problem	no	married	secondary	yes	respondent alone
LS8	111	1176678	43	berea	urban	secondary	other christian	female	not at all	not at all	at least once a week	richer	no births	22	2			no	no						not a big problem	no	never in union		yes
[truncated: 4,413 more rows]
